# Supplementary material for: {4,4′,6,6′-Tetra­chloro-2,2′-[(spiro­[4.4]nonane-1,6-di­yl)bis­(nitrilo­methyl­idyne)]diphenolato-κ4 O,N,N′,O′}nickel(II)
Source: Acta Crystallogr Sect E Struct Rep Online. 2008 Jun 13;64(Pt 7):m903. doi: 10.1107/S1600536808013792 (PMC2961846; doi:10.1107/S1600536808013792)
Supplement: Supplementary file 1 [file e-64-0m903-sup1.cif]

##############################################################################
###                                                                        ###
###        Electronic paper (Acta Crystallographica Section E)             ###
###                                                                        ###
##############################################################################
#                                                                            #
# This CIF contains the data in a paper accepted for publication in Acta     #
# Crystallographica Section E. It conforms to the requirements of Notes      #
# for Authors for Section E, and has been peer reviewed under the auspices   #
# of the IUCr Commission on Journals.                                        #
#                                                                            #
# Full details of the Crystallographic Information File format               #
# are given in the paper "The Crystallographic Information File (CIF):       #
# a New Standard Archive File for Crystallography" by S. R. Hall, F. H.      #
# Allen and I. D. Brown [Acta Cryst. (1991), A47, 655-685].                  #
#                                                                            #
# The current version of the core CIF dictionary is obtainable from          #
# ftp://ftp.iucr.org/pub/cif_core.dic. The current version number is 2.4.    #
#                                                                            #
# Software is freely available for graphical display of the structure(s) in  #
# this CIF.  For information consult the CIF home page http://www.iucr.org/  #
# cif/home.html                                                              #
#                                                                            #
# This file may be used for bona fide research purposes within the           #
# scientific community so long as proper attribution is given to the journal # 
# article from which it was obtained.                                        #
#                                                                            #
##############################################################################
                                             
data_I
_audit_creation_method     SHELXL-97
_chemical_name_systematic
;
{4,4',6,6'-Tetrachloro-2,2'-[(spiro[4.4]nonane-1,6-
diyl)bis(nitrilomethylidyne)]diphenolato-\k^4^O,N,N',O'}nickel(II)
;
_chemical_name_common     ?
_chemical_formula_moiety     'C23 H20 Cl4 N2 Ni O2'
_chemical_formula_sum     'C23 H20 Cl4 N2 Ni O2'
_chemical_formula_iupac     '[Ni (C23 H20 Cl4 N2  O2)]'
_chemical_formula_weight     556.92
_chemical_melting_point     ?
_symmetry_cell_setting     Monoclinic
_symmetry_space_group_name_H-M     'P 21/n'
_symmetry_space_group_name_Hall     '-P 2yn'
loop_
    _symmetry_equiv_pos_as_xyz
    'x, y, z'
    '-x+1/2, y+1/2, -z+1/2'
    '-x, -y, -z'
    'x-1/2, -y-1/2, z-1/2'
_cell_length_a     13.344(2)
_cell_length_b     12.073(2)
_cell_length_c     14.081(2)
_cell_angle_alpha     90.00
_cell_angle_beta     97.181(3)
_cell_angle_gamma     90.00
_cell_volume     2250.6(6)
_cell_formula_units_Z     4
_cell_measurement_reflns_used     10509
_cell_measurement_theta_min     1
_cell_measurement_theta_max     27.5
_cell_measurement_temperature     294(2)
_exptl_crystal_description     prism
_exptl_crystal_colour     black
_exptl_crystal_size_max     0.22
_exptl_crystal_size_mid     0.20
_exptl_crystal_size_min     0.12
_exptl_crystal_density_diffrn     1.644
_exptl_crystal_density_meas     ?
_exptl_crystal_density_method     'not measured'
_exptl_crystal_F_000     1136
_exptl_absorpt_coefficient_mu     1.362
_exptl_absorpt_correction_type     multi-scan
_exptl_absorpt_process_details     '(SADABS; Sheldrick, 1996)'
_exptl_absorpt_correction_T_min     0.761
_exptl_absorpt_correction_T_max     1.000
_exptl_special_details
;
;
_diffrn_ambient_temperature     294(2)
_diffrn_radiation_type     MoK\a
_diffrn_radiation_wavelength     0.71073
_diffrn_radiation_source     'fine-focus sealed tube'
_diffrn_radiation_monochromator     graphite
_diffrn_measurement_device_type     'Bruker SMART CCD area-detector'
_diffrn_measurement_method     '\f and \w'
_diffrn_detector_area_resol_mean     ?
_diffrn_reflns_number     20414
_diffrn_reflns_av_R_equivalents     0.0550
_diffrn_reflns_av_sigmaI/netI     0.0493
_diffrn_reflns_theta_min     1.98
_diffrn_reflns_theta_max     27.57
_diffrn_reflns_theta_full     27.57
_diffrn_measured_fraction_theta_max     0.997
_diffrn_measured_fraction_theta_full     0.997
_diffrn_reflns_limit_h_min     -17
_diffrn_reflns_limit_h_max     17
_diffrn_reflns_limit_k_min     -15
_diffrn_reflns_limit_k_max     15
_diffrn_reflns_limit_l_min     -18
_diffrn_reflns_limit_l_max     18
_diffrn_standards_number     ?
_diffrn_standards_interval_count     ?
_diffrn_standards_interval_time     ?
_diffrn_standards_decay_%     ?
_refine_special_details
;
Refinement of <i>F</i>^2^ against ALL reflections. The weighted <i>R</i>-factor
<i>wR</i> and goodness of fit <i>S</i> are based on <i>F</i>^2^, conventional
<i>R</i>-factors <i>R</i> are based on <i>F</i>, with <i>F</i> set to zero for
negative <i>F</i>^2^. The threshold expression of <i>F</i>^2^ >
\s(<i>F</i>^2^) is used only for calculating <i>R</i>-factors(gt) <i>etc</i>.
and is not relevant to the choice of reflections for refinement.
<i>R</i>-factors based on <i>F</i>^2^ are statistically about twice as large
as those based on <i>F</i>, and <i>R</i>- factors based on ALL data will be
even larger.
;
_reflns_number_total     5196
_reflns_number_gt     3731
_reflns_threshold_expression     I>2\s(I)
_refine_ls_structure_factor_coef     Fsqd
_refine_ls_matrix_type     full
_refine_ls_R_factor_all     0.0657
_refine_ls_R_factor_gt     0.0385
_refine_ls_wR_factor_gt     0.0970
_refine_ls_wR_factor_ref     0.1130
_refine_ls_goodness_of_fit_ref     1.006
_refine_ls_restrained_S_all     1.006
_refine_ls_number_reflns     5196
_refine_ls_number_parameters     289
_refine_ls_number_restraints     0
_refine_ls_hydrogen_treatment     constr
_refine_ls_weighting_scheme     calc
_refine_ls_weighting_details
                  'calc w=1/[\s^2^(Fo^2^)+(0.065P)^2^] where P=(Fo^2^+2Fc^2^)/3'
_atom_sites_solution_hydrogens     geom
_atom_sites_solution_primary     direct
_atom_sites_solution_secondary     difmap
_refine_ls_shift/su_max     0.000
_refine_ls_shift/su_mean     0.000
_refine_diff_density_max     0.545
_refine_diff_density_min     -0.395
_refine_ls_extinction_method     none
_refine_ls_extinction_coef     ?
loop_
    _atom_type_symbol
    _atom_type_description
    _atom_type_scat_dispersion_real
    _atom_type_scat_dispersion_imag
    _atom_type_scat_source
    'C' 'C' 0.0033 0.0016
                         'International Tables Vol C Tables 4.2.6.8 and 6.1.1.4'
    'H' 'H' 0.0000 0.0000
                         'International Tables Vol C Tables 4.2.6.8 and 6.1.1.4'
    'N' 'N' 0.0061 0.0033
                         'International Tables Vol C Tables 4.2.6.8 and 6.1.1.4'
    'O' 'O' 0.0106 0.0060
                         'International Tables Vol C Tables 4.2.6.8 and 6.1.1.4'
    'Cl' 'Cl' 0.1484 0.1585
                         'International Tables Vol C Tables 4.2.6.8 and 6.1.1.4'
    'Ni' 'Ni' 0.3393 1.1124
                         'International Tables Vol C Tables 4.2.6.8 and 6.1.1.4'
_computing_data_collection     'SMART (Bruker, 1997)'
_computing_cell_refinement     'SMART (Bruker, 1997)'
_computing_data_reduction     'SAINT (Bruker, 1997)'
_computing_structure_solution     'SHELXS97 (Sheldrick, 2008)'
_computing_structure_refinement     'SHELXL97 (Sheldrick, 2008)'
_computing_molecular_graphics     'SHELXTL (Sheldrick, 2008)'
_computing_publication_material     'SHELXTL (Sheldrick, 2008)'
loop_
    _atom_site_type_symbol
    _atom_site_label
    _atom_site_fract_x
    _atom_site_fract_y
    _atom_site_fract_z
    _atom_site_U_iso_or_equiv
    _atom_site_adp_type
    _atom_site_calc_flag
    _atom_site_refinement_flags
    _atom_site_occupancy
    _atom_site_disorder_assembly
    _atom_site_disorder_group
    Ni Ni1 0.42863(2) 0.43913(3) 0.65679(2) 0.02559(11) Uani d . 1 . .
    Cl Cl1 0.10295(6) 0.32950(8) 0.53445(7) 0.0554(2) Uani d . 1 . .
    Cl Cl2 -0.05657(6) 0.63477(9) 0.75125(8) 0.0661(3) Uani d . 1 . .
    Cl Cl3 0.41217(6) 0.10984(6) 0.47916(6) 0.0453(2) Uani d . 1 . .
    Cl Cl4 0.78080(7) 0.18824(7) 0.37495(7) 0.0568(2) Uani d . 1 . .
    O O1 0.29376(14) 0.39968(17) 0.63812(14) 0.0377(5) Uani d . 1 . .
    O O2 0.43951(13) 0.32517(15) 0.57124(13) 0.0327(4) Uani d . 1 . .
    N N1 0.41147(15) 0.52722(18) 0.76468(15) 0.0276(5) Uani d . 1 . .
    N N2 0.55652(15) 0.49892(17) 0.64347(15) 0.0267(5) Uani d . 1 . .
    C C1 0.49859(19) 0.5405(2) 0.84037(18) 0.0306(6) Uani d . 1 . .
    H H1A 0.4785 0.5892 0.8904 0.037 Uiso calc R 1 . .
    C C2 0.5314(2) 0.4293(3) 0.8853(2) 0.0416(7) Uani d . 1 . .
    H H2A 0.5236 0.3704 0.8382 0.050 Uiso calc R 1 . .
    H H2B 0.4928 0.4110 0.9372 0.050 Uiso calc R 1 . .
    C C3 0.6429(2) 0.4480(3) 0.9227(2) 0.0441(8) Uani d . 1 . .
    H H3A 0.6505 0.4916 0.9810 0.053 Uiso calc R 1 . .
    H H3B 0.6786 0.3784 0.9344 0.053 Uiso calc R 1 . .
    C C4 0.6798(2) 0.5111(3) 0.8402(2) 0.0410(7) Uani d . 1 . .
    H H4A 0.6944 0.4605 0.7902 0.049 Uiso calc R 1 . .
    H H4B 0.7405 0.5526 0.8622 0.049 Uiso calc R 1 . .
    C C5 0.59263(19) 0.5905(2) 0.80250(18) 0.0285(6) Uani d . 1 . .
    C C6 0.58053(19) 0.6042(2) 0.69372(18) 0.0274(5) Uani d . 1 . .
    H H6A 0.5229 0.6537 0.6767 0.033 Uiso calc R 1 . .
    C C7 0.6754(2) 0.6688(2) 0.6779(2) 0.0366(6) Uani d . 1 . .
    H H7A 0.6677 0.7045 0.6157 0.044 Uiso calc R 1 . .
    H H7B 0.7343 0.6210 0.6833 0.044 Uiso calc R 1 . .
    C C8 0.6830(2) 0.7548(3) 0.7596(2) 0.0480(8) Uani d . 1 . .
    H H8A 0.6586 0.8264 0.7355 0.058 Uiso calc R 1 . .
    H H8B 0.7525 0.7627 0.7886 0.058 Uiso calc R 1 . .
    C C9 0.6165(2) 0.7099(3) 0.8331(2) 0.0431(7) Uani d . 1 . .
    H H9A 0.6526 0.7124 0.8973 0.052 Uiso calc R 1 . .
    H H9B 0.5549 0.7529 0.8317 0.052 Uiso calc R 1 . .
    C C10 0.32576(19) 0.5653(2) 0.78429(19) 0.0295(6) Uani d . 1 . .
    H H10A 0.3273 0.6123 0.8368 0.035 Uiso calc R 1 . .
    C C11 0.22883(19) 0.5419(2) 0.73250(19) 0.0302(6) Uani d . 1 . .
    C C12 0.21902(19) 0.4569(2) 0.66395(19) 0.0304(6) Uani d . 1 . .
    C C13 0.1189(2) 0.4320(2) 0.6213(2) 0.0367(6) Uani d . 1 . .
    C C14 0.0362(2) 0.4869(3) 0.6479(2) 0.0421(7) Uani d . 1 . .
    H H14A -0.0285 0.4692 0.6193 0.051 Uiso calc R 1 . .
    C C15 0.0498(2) 0.5684(3) 0.7173(2) 0.0397(7) Uani d . 1 . .
    C C16 0.1439(2) 0.5968(2) 0.7601(2) 0.0354(6) Uani d . 1 . .
    H H16A 0.1517 0.6517 0.8068 0.043 Uiso calc R 1 . .
    C C17 0.6168(2) 0.4638(2) 0.58462(18) 0.0290(6) Uani d . 1 . .
    H H17A 0.6717 0.5085 0.5757 0.035 Uiso calc R 1 . .
    C C18 0.6061(2) 0.3617(2) 0.53205(18) 0.0280(6) Uani d . 1 . .
    C C19 0.51800(19) 0.2961(2) 0.53137(18) 0.0278(5) Uani d . 1 . .
    C C20 0.5172(2) 0.1946(2) 0.4804(2) 0.0321(6) Uani d . 1 . .
    C C21 0.5954(2) 0.1621(2) 0.4321(2) 0.0355(6) Uani d . 1 . .
    H H21A 0.5921 0.0955 0.3988 0.043 Uiso calc R 1 . .
    C C22 0.6801(2) 0.2305(2) 0.4335(2) 0.0359(6) Uani d . 1 . .
    C C23 0.6860(2) 0.3287(2) 0.48250(19) 0.0324(6) Uani d . 1 . .
    H H23A 0.7428 0.3734 0.4829 0.039 Uiso calc R 1 . .
loop_
    _atom_site_aniso_label
    _atom_site_aniso_U_11
    _atom_site_aniso_U_22
    _atom_site_aniso_U_33
    _atom_site_aniso_U_12
    _atom_site_aniso_U_13
    _atom_site_aniso_U_23
    Ni1 0.02081(18) 0.02942(19) 0.02673(19) 0.00060(13) 0.00379(13) -0.00226(14)
    Cl1 0.0407(4) 0.0607(6) 0.0629(5) -0.0066(4) -0.0008(4) -0.0221(4)
    Cl2 0.0264(4) 0.0838(7) 0.0887(7) 0.0125(4) 0.0095(4) -0.0225(6)
    Cl3 0.0416(4) 0.0319(4) 0.0620(5) -0.0045(3) 0.0044(4) -0.0038(3)
    Cl4 0.0631(5) 0.0467(5) 0.0688(6) 0.0084(4) 0.0402(5) -0.0077(4)
    O1 0.0227(10) 0.0430(11) 0.0477(12) -0.0003(8) 0.0057(8) -0.0123(9)
    O2 0.0251(9) 0.0325(10) 0.0416(11) -0.0006(8) 0.0077(8) -0.0089(8)
    N1 0.0216(11) 0.0342(12) 0.0274(11) -0.0005(9) 0.0044(9) 0.0002(9)
    N2 0.0244(11) 0.0294(12) 0.0262(11) 0.0014(9) 0.0030(9) 0.0002(9)
    C1 0.0239(13) 0.0420(16) 0.0258(13) 0.0021(11) 0.0023(10) -0.0030(11)
    C2 0.0359(16) 0.0485(18) 0.0393(17) -0.0031(13) 0.0006(13) 0.0122(14)
    C3 0.0333(16) 0.059(2) 0.0385(17) 0.0051(14) -0.0034(13) 0.0139(15)
    C4 0.0268(15) 0.0538(19) 0.0418(17) 0.0066(13) 0.0012(12) 0.0058(15)
    C5 0.0217(12) 0.0345(15) 0.0287(14) 0.0004(10) 0.0003(10) -0.0017(11)
    C6 0.0236(13) 0.0274(13) 0.0308(14) -0.0008(10) 0.0020(10) -0.0008(11)
    C7 0.0332(15) 0.0364(16) 0.0406(16) -0.0072(12) 0.0065(12) 0.0014(13)
    C8 0.0472(19) 0.0435(18) 0.054(2) -0.0134(15) 0.0088(15) -0.0082(15)
    C9 0.0445(18) 0.0451(18) 0.0392(17) -0.0112(14) 0.0030(13) -0.0129(14)
    C10 0.0271(13) 0.0315(14) 0.0306(14) 0.0006(11) 0.0059(11) -0.0010(11)
    C11 0.0232(13) 0.0360(15) 0.0323(14) 0.0008(11) 0.0067(11) 0.0031(11)
    C12 0.0239(13) 0.0332(15) 0.0350(15) -0.0011(11) 0.0069(11) 0.0024(12)
    C13 0.0312(15) 0.0387(16) 0.0393(16) -0.0040(12) 0.0007(12) -0.0018(13)
    C14 0.0224(14) 0.0531(19) 0.0500(18) -0.0021(13) 0.0015(12) -0.0004(15)
    C15 0.0233(14) 0.0472(18) 0.0493(18) 0.0057(12) 0.0077(12) 0.0011(14)
    C16 0.0306(15) 0.0394(16) 0.0368(16) 0.0069(12) 0.0067(12) 0.0010(12)
    C17 0.0269(13) 0.0313(14) 0.0292(14) -0.0031(11) 0.0055(11) 0.0014(11)
    C18 0.0301(14) 0.0283(14) 0.0259(13) 0.0054(11) 0.0043(11) 0.0020(11)
    C19 0.0284(13) 0.0278(13) 0.0275(13) 0.0039(11) 0.0042(11) 0.0019(11)
    C20 0.0324(14) 0.0295(14) 0.0339(15) 0.0015(11) 0.0017(11) 0.0028(11)
    C21 0.0465(17) 0.0272(14) 0.0338(15) 0.0060(13) 0.0093(13) 0.0000(12)
    C22 0.0398(16) 0.0356(16) 0.0348(15) 0.0108(13) 0.0146(12) 0.0024(12)
    C23 0.0325(15) 0.0343(15) 0.0321(15) 0.0014(12) 0.0109(12) 0.0052(12)
_geom_special_details
;
All e.s.d.'s (except the e.s.d. in the dihedral angle between two l.s. planes)
are estimated using the full covariance matrix. The cell e.s.d.'s are taken
into account individually in the estimation of e.s.d.'s in distances, angles
and torsion angles; correlations between e.s.d.'s in cell parameters are only
used when they are defined by crystal symmetry. An approximate (isotropic)
treatment of cell e.s.d.'s is used for estimating e.s.d.'s involving l.s.
planes.
;
loop_
    _geom_bond_atom_site_label_1
    _geom_bond_atom_site_label_2
    _geom_bond_site_symmetry_2
    _geom_bond_distance
    _geom_bond_publ_flag
    Ni1 O2 . 1.8463(18) ?
    Ni1 O1 . 1.8484(19) ?
    Ni1 N2 . 1.884(2) ?
    Ni1 N1 . 1.892(2) ?
    Cl1 C13 . 1.734(3) ?
    Cl2 C15 . 1.747(3) ?
    Cl3 C20 . 1.733(3) ?
    Cl4 C22 . 1.739(3) ?
    O1 C12 . 1.302(3) ?
    O2 C19 . 1.297(3) ?
    N1 C10 . 1.294(3) ?
    N1 C1 . 1.484(3) ?
    N2 C17 . 1.296(3) ?
    N2 C6 . 1.470(3) ?
    C1 C2 . 1.525(4) ?
    C1 C5 . 1.546(4) ?
    C1 H1A . 0.9800 ?
    C2 C3 . 1.532(4) ?
    C2 H2A . 0.9700 ?
    C2 H2B . 0.9700 ?
    C3 C4 . 1.522(4) ?
    C3 H3A . 0.9700 ?
    C3 H3B . 0.9700 ?
    C4 C5 . 1.548(4) ?
    C4 H4A . 0.9700 ?
    C4 H4B . 0.9700 ?
    C5 C9 . 1.527(4) ?
    C5 C6 . 1.529(4) ?
    C6 C7 . 1.526(4) ?
    C6 H6A . 0.9800 ?
    C7 C8 . 1.544(4) ?
    C7 H7A . 0.9700 ?
    C7 H7B . 0.9700 ?
    C8 C9 . 1.544(4) ?
    C8 H8A . 0.9700 ?
    C8 H8B . 0.9700 ?
    C9 H9A . 0.9700 ?
    C9 H9B . 0.9700 ?
    C10 C11 . 1.432(4) ?
    C10 H10A . 0.9300 ?
    C11 C12 . 1.403(4) ?
    C11 C16 . 1.409(4) ?
    C12 C13 . 1.426(4) ?
    C13 C14 . 1.379(4) ?
    C14 C15 . 1.383(4) ?
    C14 H14A . 0.9300 ?
    C15 C16 . 1.366(4) ?
    C16 H16A . 0.9300 ?
    C17 C18 . 1.436(4) ?
    C17 H17A . 0.9300 ?
    C18 C23 . 1.403(4) ?
    C18 C19 . 1.416(4) ?
    C19 C20 . 1.420(4) ?
    C20 C21 . 1.372(4) ?
    C21 C22 . 1.397(4) ?
    C21 H21A . 0.9300 ?
    C22 C23 . 1.368(4) ?
    C23 H23A . 0.9300 ?
loop_
    _geom_angle_atom_site_label_1
    _geom_angle_atom_site_label_2
    _geom_angle_atom_site_label_3
    _geom_angle_site_symmetry_1
    _geom_angle_site_symmetry_3
    _geom_angle
    _geom_angle_publ_flag
    O2 Ni1 O1 . . 82.52(8) ?
    O2 Ni1 N2 . . 94.27(8) ?
    O1 Ni1 N2 . . 164.28(9) ?
    O2 Ni1 N1 . . 165.98(9) ?
    O1 Ni1 N1 . . 92.62(9) ?
    N2 Ni1 N1 . . 93.82(9) ?
    C12 O1 Ni1 . . 126.14(18) ?
    C19 O2 Ni1 . . 128.15(17) ?
    C10 N1 C1 . . 116.2(2) ?
    C10 N1 Ni1 . . 124.76(18) ?
    C1 N1 Ni1 . . 118.34(16) ?
    C17 N2 C6 . . 118.3(2) ?
    C17 N2 Ni1 . . 125.51(19) ?
    C6 N2 Ni1 . . 115.40(15) ?
    N1 C1 C2 . . 111.2(2) ?
    N1 C1 C5 . . 113.0(2) ?
    C2 C1 C5 . . 106.5(2) ?
    N1 C1 H1A . . 108.7 ?
    C2 C1 H1A . . 108.7 ?
    C5 C1 H1A . . 108.7 ?
    C1 C2 C3 . . 103.2(2) ?
    C1 C2 H2A . . 111.1 ?
    C3 C2 H2A . . 111.1 ?
    C1 C2 H2B . . 111.1 ?
    C3 C2 H2B . . 111.1 ?
    H2A C2 H2B . . 109.1 ?
    C4 C3 C2 . . 101.8(2) ?
    C4 C3 H3A . . 111.4 ?
    C2 C3 H3A . . 111.4 ?
    C4 C3 H3B . . 111.4 ?
    C2 C3 H3B . . 111.4 ?
    H3A C3 H3B . . 109.3 ?
    C3 C4 C5 . . 105.7(2) ?
    C3 C4 H4A . . 110.6 ?
    C5 C4 H4A . . 110.6 ?
    C3 C4 H4B . . 110.6 ?
    C5 C4 H4B . . 110.6 ?
    H4A C4 H4B . . 108.7 ?
    C9 C5 C6 . . 99.9(2) ?
    C9 C5 C1 . . 114.9(2) ?
    C6 C5 C1 . . 113.5(2) ?
    C9 C5 C4 . . 111.5(2) ?
    C6 C5 C4 . . 113.0(2) ?
    C1 C5 C4 . . 104.4(2) ?
    N2 C6 C7 . . 120.4(2) ?
    N2 C6 C5 . . 112.2(2) ?
    C7 C6 C5 . . 102.5(2) ?
    N2 C6 H6A . . 107.0 ?
    C7 C6 H6A . . 107.0 ?
    C5 C6 H6A . . 107.0 ?
    C6 C7 C8 . . 102.3(2) ?
    C6 C7 H7A . . 111.3 ?
    C8 C7 H7A . . 111.3 ?
    C6 C7 H7B . . 111.3 ?
    C8 C7 H7B . . 111.3 ?
    H7A C7 H7B . . 109.2 ?
    C7 C8 C9 . . 105.9(2) ?
    C7 C8 H8A . . 110.6 ?
    C9 C8 H8A . . 110.6 ?
    C7 C8 H8B . . 110.6 ?
    C9 C8 H8B . . 110.6 ?
    H8A C8 H8B . . 108.7 ?
    C5 C9 C8 . . 105.0(2) ?
    C5 C9 H9A . . 110.7 ?
    C8 C9 H9A . . 110.7 ?
    C5 C9 H9B . . 110.7 ?
    C8 C9 H9B . . 110.7 ?
    H9A C9 H9B . . 108.8 ?
    N1 C10 C11 . . 126.0(3) ?
    N1 C10 H10A . . 117.0 ?
    C11 C10 H10A . . 117.0 ?
    C12 C11 C16 . . 121.6(2) ?
    C12 C11 C10 . . 119.7(2) ?
    C16 C11 C10 . . 118.2(3) ?
    O1 C12 C11 . . 124.8(2) ?
    O1 C12 C13 . . 118.7(2) ?
    C11 C12 C13 . . 116.5(2) ?
    C14 C13 C12 . . 121.6(3) ?
    C14 C13 Cl1 . . 120.2(2) ?
    C12 C13 Cl1 . . 118.3(2) ?
    C13 C14 C15 . . 119.7(3) ?
    C13 C14 H14A . . 120.2 ?
    C15 C14 H14A . . 120.2 ?
    C16 C15 C14 . . 121.5(3) ?
    C16 C15 Cl2 . . 119.8(2) ?
    C14 C15 Cl2 . . 118.7(2) ?
    C15 C16 C11 . . 119.1(3) ?
    C15 C16 H16A . . 120.4 ?
    C11 C16 H16A . . 120.4 ?
    N2 C17 C18 . . 125.5(2) ?
    N2 C17 H17A . . 117.3 ?
    C18 C17 H17A . . 117.3 ?
    C23 C18 C19 . . 121.3(2) ?
    C23 C18 C17 . . 117.9(2) ?
    C19 C18 C17 . . 120.9(2) ?
    O2 C19 C18 . . 124.0(2) ?
    O2 C19 C20 . . 119.8(2) ?
    C18 C19 C20 . . 116.1(2) ?
    C21 C20 C19 . . 122.6(3) ?
    C21 C20 Cl3 . . 119.4(2) ?
    C19 C20 Cl3 . . 118.0(2) ?
    C20 C21 C22 . . 119.2(3) ?
    C20 C21 H21A . . 120.4 ?
    C22 C21 H21A . . 120.4 ?
    C23 C22 C21 . . 121.0(2) ?
    C23 C22 Cl4 . . 119.6(2) ?
    C21 C22 Cl4 . . 119.4(2) ?
    C22 C23 C18 . . 119.8(3) ?
    C22 C23 H23A . . 120.1 ?
    C18 C23 H23A . . 120.1 ?
loop_
    _geom_torsion_atom_site_label_1
    _geom_torsion_atom_site_label_2
    _geom_torsion_atom_site_label_3
    _geom_torsion_atom_site_label_4
    _geom_torsion_site_symmetry_1
    _geom_torsion_site_symmetry_2
    _geom_torsion_site_symmetry_3
    _geom_torsion_site_symmetry_4
    _geom_torsion
    _geom_torsion_publ_flag
    O2 Ni1 O1 C12 . . . . -167.0(2) ?
    N2 Ni1 O1 C12 . . . . -87.9(4) ?
    N1 Ni1 O1 C12 . . . . 26.2(2) ?
    O1 Ni1 O2 C19 . . . . 172.9(2) ?
    N2 Ni1 O2 C19 . . . . 8.3(2) ?
    N1 Ni1 O2 C19 . . . . -116.8(4) ?
    O2 Ni1 N1 C10 . . . . -88.5(4) ?
    O1 Ni1 N1 C10 . . . . -19.3(2) ?
    N2 Ni1 N1 C10 . . . . 146.4(2) ?
    O2 Ni1 N1 C1 . . . . 81.9(4) ?
    O1 Ni1 N1 C1 . . . . 151.08(19) ?
    N2 Ni1 N1 C1 . . . . -43.26(19) ?
    O2 Ni1 N2 C17 . . . . 4.1(2) ?
    O1 Ni1 N2 C17 . . . . -73.4(4) ?
    N1 Ni1 N2 C17 . . . . 172.7(2) ?
    O2 Ni1 N2 C6 . . . . 174.05(17) ?
    O1 Ni1 N2 C6 . . . . 96.6(4) ?
    N1 Ni1 N2 C6 . . . . -17.40(18) ?
    C10 N1 C1 C2 . . . . 109.6(3) ?
    Ni1 N1 C1 C2 . . . . -61.6(3) ?
    C10 N1 C1 C5 . . . . -130.8(2) ?
    Ni1 N1 C1 C5 . . . . 58.1(3) ?
    N1 C1 C2 C3 . . . . 154.6(2) ?
    C5 C1 C2 C3 . . . . 31.1(3) ?
    C1 C2 C3 C4 . . . . -42.6(3) ?
    C2 C3 C4 C5 . . . . 38.5(3) ?
    N1 C1 C5 C9 . . . . 107.9(3) ?
    C2 C1 C5 C9 . . . . -129.7(3) ?
    N1 C1 C5 C6 . . . . -6.2(3) ?
    C2 C1 C5 C6 . . . . 116.1(3) ?
    N1 C1 C5 C4 . . . . -129.7(2) ?
    C2 C1 C5 C4 . . . . -7.4(3) ?
    C3 C4 C5 C9 . . . . 105.1(3) ?
    C3 C4 C5 C6 . . . . -143.2(2) ?
    C3 C4 C5 C1 . . . . -19.4(3) ?
    C17 N2 C6 C7 . . . . -1.1(4) ?
    Ni1 N2 C6 C7 . . . . -171.80(19) ?
    C17 N2 C6 C5 . . . . -121.8(2) ?
    Ni1 N2 C6 C5 . . . . 67.5(2) ?
    C9 C5 C6 N2 . . . . 179.9(2) ?
    C1 C5 C6 N2 . . . . -57.2(3) ?
    C4 C5 C6 N2 . . . . 61.4(3) ?
    C9 C5 C6 C7 . . . . 49.4(3) ?
    C1 C5 C6 C7 . . . . 172.2(2) ?
    C4 C5 C6 C7 . . . . -69.2(3) ?
    N2 C6 C7 C8 . . . . -167.4(2) ?
    C5 C6 C7 C8 . . . . -42.0(3) ?
    C6 C7 C8 C9 . . . . 18.2(3) ?
    C6 C5 C9 C8 . . . . -37.3(3) ?
    C1 C5 C9 C8 . . . . -159.1(2) ?
    C4 C5 C9 C8 . . . . 82.4(3) ?
    C7 C8 C9 C5 . . . . 12.0(3) ?
    C1 N1 C10 C11 . . . . -165.9(3) ?
    Ni1 N1 C10 C11 . . . . 4.6(4) ?
    N1 C10 C11 C12 . . . . 11.5(4) ?
    N1 C10 C11 C16 . . . . -175.7(3) ?
    Ni1 O1 C12 C11 . . . . -18.5(4) ?
    Ni1 O1 C12 C13 . . . . 162.3(2) ?
    C16 C11 C12 O1 . . . . -177.0(3) ?
    C10 C11 C12 O1 . . . . -4.5(4) ?
    C16 C11 C12 C13 . . . . 2.2(4) ?
    C10 C11 C12 C13 . . . . 174.7(2) ?
    O1 C12 C13 C14 . . . . 177.7(3) ?
    C11 C12 C13 C14 . . . . -1.5(4) ?
    O1 C12 C13 Cl1 . . . . -2.0(4) ?
    C11 C12 C13 Cl1 . . . . 178.8(2) ?
    C12 C13 C14 C15 . . . . 0.2(5) ?
    Cl1 C13 C14 C15 . . . . 179.9(2) ?
    C13 C14 C15 C16 . . . . 0.5(5) ?
    C13 C14 C15 Cl2 . . . . -178.8(2) ?
    C14 C15 C16 C11 . . . . 0.2(5) ?
    Cl2 C15 C16 C11 . . . . 179.5(2) ?
    C12 C11 C16 C15 . . . . -1.6(4) ?
    C10 C11 C16 C15 . . . . -174.2(3) ?
    C6 N2 C17 C18 . . . . 178.2(2) ?
    Ni1 N2 C17 C18 . . . . -12.2(4) ?
    N2 C17 C18 C23 . . . . -170.7(2) ?
    N2 C17 C18 C19 . . . . 8.5(4) ?
    Ni1 O2 C19 C18 . . . . -13.3(4) ?
    Ni1 O2 C19 C20 . . . . 169.04(18) ?
    C23 C18 C19 O2 . . . . -176.0(2) ?
    C17 C18 C19 O2 . . . . 4.8(4) ?
    C23 C18 C19 C20 . . . . 1.8(4) ?
    C17 C18 C19 C20 . . . . -177.4(2) ?
    O2 C19 C20 C21 . . . . 176.2(2) ?
    C18 C19 C20 C21 . . . . -1.7(4) ?
    O2 C19 C20 Cl3 . . . . -3.3(3) ?
    C18 C19 C20 Cl3 . . . . 178.82(19) ?
    C19 C20 C21 C22 . . . . 0.7(4) ?
    Cl3 C20 C21 C22 . . . . -179.8(2) ?
    C20 C21 C22 C23 . . . . 0.2(4) ?
    C20 C21 C22 Cl4 . . . . 178.4(2) ?
    C21 C22 C23 C18 . . . . -0.1(4) ?
    Cl4 C22 C23 C18 . . . . -178.3(2) ?
    C19 C18 C23 C22 . . . . -1.0(4) ?
    C17 C18 C23 C22 . . . . 178.3(2) ?
data_global
_journal_date_recd_electronic     2008-03-28
_journal_date_accepted     2008-05-08
_journal_name_full     'Acta Crystallographica, Section E'
_journal_year     2008
_journal_volume     64
_journal_issue      7
_journal_page_first     m903
_journal_page_last     m903
_journal_paper_category     QM
_journal_coeditor_code     IM2062
_publ_contact_author_name     'Professor Xiang-Ge Zhou'
_publ_contact_author_address
;
Institute of Homogeneous Catalysis
Department of Chemistry
Sichuan University
Chengdu 610064
People's Republic of China
;
_publ_contact_author_email     'scuzhouxg@163.com'
_publ_contact_author_fax     '86-28-85412026'
_publ_contact_author_phone     '86-28-85407986'
_publ_section_title
;\
{4,4',6,6'-Tetrachloro-2,2'-[(spiro[4.4]nonane-1,6-diyl)bis(nitrilomethylidyne)\
]diphenolato-\k^4^<i>O</i>,<i>N</i>,<i>N</i>',<i>O</i>'}nickel(II)
;
loop_
    _publ_author_name
    _publ_author_footnote
    _publ_author_address
    'Fan Ni' .
;
Institute of Homogeneous Catalysis
Department of Chemistry
Sichuan University
Chengdu 610064
People's Republic of China
;
    'Zhi-Qing Wu' .
;
Institute of Homogeneous Catalysis
Department of Chemistry
Sichuan University
Chengdu 610064
People's Republic of China
;
    'Lei Liang' .
;
Institute of Homogeneous Catalysis
Department of Chemistry
Sichuan University
Chengdu 610064
People's Republic of China
;
    'Xiang-Ge Zhou' .
;
Institute of Homogeneous Catalysis
Department of Chemistry
Sichuan University
Chengdu 610064
People's Republic of China
;
