# Supplementary material for: {4,4′,6,6′-Tetra­chloro-2,2′-[(spiro­[4.4]nonane-1,6-di­yl)bis­(nitrilo­methyl­idyne)]diphenolato-κ4 O,N,N′,O′}nickel(II)
Source: Acta Crystallogr Sect E Struct Rep Online. 2008 Jun 13;64(Pt 7):m903. doi: 10.1107/S1600536808013792 (PMC2961846; doi:10.1107/S1600536808013792)
Supplement: Supplementary file 2 [file e-64-0m903-Isup2.hkl]

# 
# h,k,l, Fc-squared, Fo-squared, sigma(Fo-squared) and status flag 
# 
data_I
_shelx_title ' ZXG65 in C2  Ni(C26H20N4O2)' 
_shelx_refln_list_code          4 
_shelx_F_calc_maximum      321.39 
_exptl_crystal_F_000       992.00 
_reflns_d_resolution_high  0.7665 
 
loop_ 
 _symmetry_equiv_pos_as_xyz 
 'x, y, z' 
 '-x, y, -z' 
 'x+1/2, y+1/2, z' 
 '-x+1/2, y+1/2, -z' 
 
_cell_length_a    21.8385 
_cell_length_b    11.1675 
_cell_length_c    11.0443 
_cell_angle_alpha  90.000 
_cell_angle_beta  100.949 
_cell_angle_gamma  90.000 
 
_shelx_F_squared_multiplier     1.000 
 
loop_ 
 _refln_index_h 
 _refln_index_k 
 _refln_index_l 
 _refln_F_squared_calc 
 _refln_F_squared_meas 
 _refln_F_squared_sigma 
 _refln_observed_status 
   0 -14   0      170.30      124.44    129.07 o 
   2 -14   0       72.97       14.46    100.36 o 
   4 -14   0       22.71      -67.11     85.77 o 
   6 -14   0       90.81      -69.50     89.24 o 
   1 -13   0      258.40      128.02    100.88 o 
   3 -13   0      897.40      942.75    119.85 o 
   5 -13   0      531.35      513.37    108.25 o 
   7 -13   0       85.64       29.33     84.10 o 
   9 -13   0      120.69       61.77    126.88 o 
  11 -13   0      516.65      556.98    173.63 o 
   0 -12   0      567.52      762.33    154.37 o 
   2 -12   0      444.62      417.46     96.96 o 
   4 -12   0        7.68       25.53     69.51 o 
   6 -12   0      627.46      616.21    103.62 o 
   8 -12   0      692.38      846.85    119.81 o 
  10 -12   0      216.00      208.18    126.76 o 
  12 -12   0       12.43      -31.85    127.01 o 
  14 -12   0      116.62      431.77    162.59 o 
   1 -11   0      463.34      456.27     86.43 o 
   3 -11   0     1363.29     1620.14    140.06 o 
   5 -11   0      816.70      790.37    104.34 o 
   7 -11   0      174.64      151.18     77.01 o 
   9 -11   0      103.88       45.34     71.03 o 
  11 -11   0      403.47      368.86     94.28 o 
  13 -11   0      331.51      359.33    143.84 o 
  15 -11   0       66.37        0.00    142.04 o 
  17 -11   0        6.50      -40.20    144.86 o 
   0 -10   0     2458.92     2922.57    258.26 o 
   2 -10   0     1550.68     2121.21    157.42 o 
   4 -10   0       75.05       29.65     58.16 o 
   6 -10   0      515.21      540.61     88.90 o 
   8 -10   0      945.47     1392.21    129.60 o 
  10 -10   0      524.50      486.36     89.23 o 
  12 -10   0       35.07       16.60     70.76 o 
  14 -10   0       55.45       60.10    117.38 o 
  16 -10   0       66.85        7.45    126.76 o 
  18 -10   0       16.68      225.13    148.46 o 
  20 -10   0        4.64     -117.77    142.04 o 
   1  -9   0      445.97      618.89    227.06 o 
   3  -9   0     2620.90     3457.15    188.09 o 
   5  -9   0     2712.00     3146.09    182.40 o 
   7  -9   0      717.21      879.73     99.49 o 
   9  -9   0       47.28       50.03     57.46 o 
  11  -9   0      738.58      869.60    102.64 o 
  13  -9   0      404.25      574.05    159.57 o 
  15  -9   0       29.53      -60.87     92.98 o 
  17  -9   0      101.38     -110.83    110.83 o 
  19  -9   0      101.64      177.10    140.75 o 
  21  -9   0       13.73       30.57    152.83 o 
   0  -8   0     5396.21     5504.82    379.62 o 
   2  -8   0     1991.45     2000.63    210.30 o 
   4  -8   0      105.38       98.85     47.05 o 
   6  -8   0      438.92      495.17    134.33 o 
   8  -8   0     1503.13     1682.01    122.24 o 
  10  -8   0      487.18      547.88    179.47 o 
  12  -8   0      114.01       78.74     63.38 o 
  14  -8   0       10.18      -12.14     62.10 o 
  16  -8   0      219.01      114.68    109.16 o 
  18  -8   0      108.30      160.27    117.51 o 
  20  -8   0        0.45      -55.99    117.51 o 
  22  -8   0       33.56      -87.46    139.21 o 
   1  -7   0      793.18     1087.15    184.55 o 
   3  -7   0     5287.01     5018.10    240.17 o 
   5  -7   0     3362.79     3265.36    185.25 o 
   7  -7   0       51.83      131.49     65.69 o 
   9  -7   0      407.77      471.01     69.12 o 
  11  -7   0     1121.56     1521.03    214.47 o 
  13  -7   0      171.78      230.53    133.75 o 
  15  -7   0      430.36      245.50    185.90 o 
  17  -7   0      298.79      413.02    118.41 o 
  19  -7   0       86.25      101.20    113.27 o 
  21  -7   0        6.25       32.49    132.66 o 
  23  -7   0       42.36      -48.29    115.88 o 
   0  -6   0    11956.04    13941.07    820.25 o 
   2  -6   0     4713.45     5410.67    244.27 o 
   4  -6   0      323.13      518.21     60.70 o 
   6  -6   0     7918.33     8293.88    356.45 o 
   8  -6   0     7882.43     7889.19    341.58 o 
  10  -6   0     1602.61     1476.27    112.12 o 
  12  -6   0      370.50      272.76     82.38 o 
  14  -6   0     2861.10     2489.25    149.72 o 
  16  -6   0     1095.92     1211.89    110.59 o 
  18  -6   0      117.93      -28.64    104.02 o 
  20  -6   0       85.32       -9.63    114.30 o 
  22  -6   0      169.00      130.48    135.49 o 
  24  -6   0       67.63      -29.04    114.41 o 
   1  -5   0     2422.97     2941.88    136.97 o 
   3  -5   0    11367.94    11932.67    490.00 o 
   5  -5   0     7317.75     7713.40    330.71 o 
   7  -5   0      733.48     1107.12     81.17 o 
   9  -5   0     3683.31     2916.33    439.41 o 
  11  -5   0     5810.09     5716.35    286.52 o 
  13  -5   0     2397.76     2342.21    188.72 o 
  15  -5   0      795.55      709.04    136.58 o 
  17  -5   0      302.00      302.76     74.93 o 
  19  -5   0      280.66      360.62    122.26 o 
  21  -5   0      117.76       54.71    118.54 o 
  23  -5   0       14.42      -25.58    100.56 o 
  25  -5   0        4.97       97.87    136.05 o 
   0  -4   0     2900.72     3649.84    227.31 o 
   2  -4   0     2420.07     1624.46     85.34 o 
   4  -4   0     1417.14     1282.23     78.75 o 
   6  -4   0     5619.55     5762.18    483.78 o 
   8  -4   0     4194.07     3812.57    171.15 o 
  10  -4   0     1979.22     1958.09    106.81 o 
  12  -4   0      414.86      308.38     55.86 o 
  14  -4   0     1275.19     1358.70    234.76 o 
  16  -4   0      928.52      882.55     92.51 o 
  18  -4   0      267.79      172.38     66.03 o 
  20  -4   0       41.74      -70.38    101.33 o 
  22  -4   0       41.13       98.63     96.09 o 
  24  -4   0       20.87       35.84    106.88 o 
  26  -4   0       24.78     -173.12    173.12 o 
   3  -3   0    10883.96     6322.13    266.62 o 
   5  -3   0     5275.03     6626.89    602.25 o 
   7  -3   0      323.90      190.26     33.97 o 
   9  -3   0     3427.12     2289.55    120.53 o 
  11  -3   0     2608.02     2111.42    116.82 o 
  13  -3   0     1193.27     1332.77     91.97 o 
  15  -3   0      385.63      457.80     67.62 o 
  17  -3   0      412.99      283.48     67.15 o 
  19  -3   0      156.81      259.93     98.50 o 
  21  -3   0       75.58      168.54    122.33 o 
  23  -3   0        2.72      -32.29     86.27 o 
  25  -3   0       34.06      255.82    165.28 o 
  27  -3   0       15.60       83.86    189.17 o 
   2  -2   0     7409.66     8120.86    352.52 o 
   6  -2   0     1632.22     1799.64    155.97 o 
   8  -2   0     2896.54     2838.84    115.93 o 
  10  -2   0     2959.05     3206.88    123.12 o 
  12  -2   0     1456.28      805.83     59.91 o 
  14  -2   0      599.90      842.13     64.31 o 
  16  -2   0      739.28     1058.31     79.61 o 
  18  -2   0       53.84      -31.45     41.10 o 
  20  -2   0       23.84        6.55     42.48 o 
  22  -2   0      129.49      133.45     97.86 o 
  24  -2   0        8.61     -128.04    128.04 o 
  26  -2   0       22.72     -147.18    147.18 o 
   5  -1   0    46424.66    69493.63   3648.56 o 
  11  -1   0     4228.36     4642.90    344.95 o 
  13  -1   0     2485.49     2041.44    114.01 o 
  15  -1   0       89.39      107.79     46.09 o 
  17  -1   0      863.76      701.82     81.96 o 
  19  -1   0     1086.21      720.81     74.68 o 
  21  -1   0      199.79       51.92     54.87 o 
  23  -1   0       76.50      -67.88     69.86 o 
  25  -1   0       38.89       73.54     88.29 o 
   6   0   0   103294.69   126444.62   3965.09 o 
   8   0   0    70389.64    52314.41   1651.04 o 
  12   0   0     7104.09     4886.20    179.03 o 
  14   0   0     5865.79     4251.75    163.13 o 
  18   0   0       82.07      103.19     61.13 o 
  20   0   0      218.08       -0.24     47.33 o 
  22   0   0      116.88       97.24     72.79 o 
  24   0   0       30.49       47.26    104.92 o 
  26   0   0        0.07       -7.58    122.26 o 
   5   1   0    46747.38    69441.01   1896.80 o 
   9   1   0      751.21      440.61     48.28 o 
  11   1   0     4291.79     5084.59    155.48 o 
  13   1   0     2678.15     1977.50     78.31 o 
  15   1   0       99.48      155.94     33.56 o 
  17   1   0      859.15      837.27     62.69 o 
  19   1   0     1201.29      945.15     75.66 o 
  21   1   0      251.30       91.72    119.56 o 
  23   1   0       77.10        3.60     94.91 o 
  25   1   0       43.89      -64.85    110.45 o 
  27   1   0       19.54        0.45     90.16 o 
   2   2   0     8019.72     9246.36    248.27 o 
   6   2   0     2098.28     2082.40     67.58 o 
   8   2   0     3193.57     3331.47    120.20 o 
  10   2   0     2793.26     3053.88    120.33 o 
  12   2   0     1524.39     1058.67     84.47 o 
  14   2   0      599.54      840.68     62.35 o 
  18   2   0       32.60       22.97     61.23 o 
  20   2   0       23.54       -3.21     74.49 o 
  22   2   0       99.91       30.04     61.78 o 
  24   2   0        5.52       47.46     75.73 o 
  26   2   0       26.99     -106.08    106.08 o 
   3   3   0    10084.54     6465.96    185.57 o 
   5   3   0     4799.24     6303.62    216.78 o 
   9   3   0     3433.07     2424.19     84.09 o 
  11   3   0     2658.68     2177.11     81.48 o 
  13   3   0     1218.18     1219.00     61.79 o 
  15   3   0      355.20      341.29     41.95 o 
  17   3   0      495.28      418.86     58.35 o 
  19   3   0      166.14      147.66     51.64 o 
  21   3   0       81.86      167.68     70.00 o 
  23   3   0        2.43      -44.72     73.27 o 
  25   3   0       33.50      -56.12    107.49 o 
  27   3   0       14.42       95.42    127.78 o 
   0   4   0     2981.68     3381.05    151.60 o 
   2   4   0     2166.39     1397.48     53.32 o 
   4   4   0     1422.19     1371.62     51.36 o 
   6   4   0     5673.91     5941.06    206.20 o 
   8   4   0     3903.43     3438.43    137.84 o 
  10   4   0     1792.55     1793.38     70.75 o 
  12   4   0      418.21      396.02     37.94 o 
  14   4   0     1273.17     1314.83     87.11 o 
  16   4   0      873.59      855.68     96.25 o 
  18   4   0      278.21      221.88     55.77 o 
  20   4   0       40.74       20.79     53.70 o 
  22   4   0       54.08       58.01     73.69 o 
  24   4   0       34.55       85.02    119.18 o 
  26   4   0       27.52      -80.14    124.44 o 
   1   5   0     2309.21     2504.47     87.57 o 
   3   5   0    10933.30    11905.14    340.32 o 
   5   5   0     7167.54     7785.42    266.94 o 
   7   5   0      785.97     1127.22     67.11 o 
   9   5   0     3581.34     3165.91    127.82 o 
  11   5   0     5666.17     5558.28    299.60 o 
  13   5   0     2343.23     2348.75    114.03 o 
  15   5   0      823.16      712.38     71.89 o 
  17   5   0      272.01      358.76     74.30 o 
  19   5   0      307.37      386.89     70.34 o 
  21   5   0      114.76      147.00     78.89 o 
  23   5   0       14.20       21.32    117.89 o 
  25   5   0        7.99      150.51    130.61 o 
   0   6   0    12412.08    14237.10    569.80 o 
   2   6   0     4817.79     5359.49    165.01 o 
   4   6   0      335.18      412.81     33.97 o 
   6   6   0     7907.66     8206.74    287.22 o 
   8   6   0     8055.60     7677.32    274.97 o 
  10   6   0     1780.10     1586.09     90.23 o 
  12   6   0      375.92      268.55     50.41 o 
  14   6   0     2966.44     2562.02    181.30 o 
  16   6   0     1075.43     1087.74    126.54 o 
  18   6   0       91.50       25.10     83.03 o 
  20   6   0       84.22       75.70     78.85 o 
  22   6   0      163.75      137.49    131.64 o 
  24   6   0       52.87     -125.21    125.21 o 
   1   7   0      779.23      811.43     50.68 o 
   3   7   0     5435.20     5098.69    161.16 o 
   5   7   0     3752.82     3678.12    120.36 o 
   7   7   0       82.07      144.46     40.62 o 
   9   7   0      443.20      382.16     59.41 o 
  11   7   0     1040.14     1522.94     97.75 o 
  13   7   0      219.24      341.52    126.51 o 
  15   7   0      457.38      226.74     61.59 o 
  17   7   0      252.29      185.01     77.51 o 
  19   7   0       67.57       40.03     80.46 o 
  21   7   0       14.26       15.93     87.24 o 
  23   7   0       43.91       58.43    138.06 o 
   0   8   0     5296.72     5750.32    257.04 o 
   2   8   0     1965.82     2068.56     82.56 o 
   4   8   0      103.23       26.31     37.03 o 
   6   8   0      386.30      365.89     90.90 o 
   8   8   0     1466.26     1571.90    101.94 o 
  10   8   0      536.15      499.30     63.50 o 
  12   8   0      102.52       56.62     47.52 o 
  14   8   0        0.02       69.25     67.09 o 
  16   8   0      236.52      274.69     89.25 o 
  18   8   0      116.81       73.72     81.47 o 
  20   8   0        0.01      -28.47     91.97 o 
  22   8   0       36.62       97.36    102.84 o 
   1   9   0      514.28      586.97     51.42 o 
   3   9   0     2866.74     3288.28    144.89 o 
   5   9   0     2810.25     3337.83    191.62 o 
   7   9   0      722.40      917.78     79.01 o 
   9   9   0       81.79       75.42     49.37 o 
  11   9   0      861.75      962.22    183.39 o 
  13   9   0      430.98      348.39     88.12 o 
  15   9   0       23.17      -64.07     72.36 o 
  17   9   0      113.47       45.39     81.81 o 
  19   9   0      110.55      160.76     99.99 o 
  21   9   0       14.07       -5.67    102.21 o 
   0  10   0     2677.20     3484.82    258.39 o 
   2  10   0     1629.84     2137.85    113.94 o 
   4  10   0       76.03      161.20     51.34 o 
   6  10   0      601.72      731.75     82.37 o 
   8  10   0     1019.09     1192.26     97.49 o 
  10  10   0      501.81      658.54    101.11 o 
  12  10   0       37.35        0.98     74.76 o 
  14  10   0       43.37      154.75     85.76 o 
  16  10   0       66.72      256.44    100.98 o 
  18  10   0       15.40       58.11     99.82 o 
  20  10   0        3.23     -113.46    113.46 o 
   1  11   0      407.54      290.27     80.98 o 
   3  11   0     1179.14     1415.98    106.12 o 
   5  11   0      735.27      862.12    176.23 o 
   7  11   0      170.65      133.68     73.89 o 
   9  11   0       73.89       80.06     78.84 o 
  11  11   0      341.86      232.06     94.78 o 
  13  11   0      302.42      305.88    102.38 o 
  15  11   0       61.59       26.08     91.36 o 
  17  11   0        8.91      -27.87    104.53 o 
   0  12   0      610.92      683.61    157.19 o 
   2  12   0      442.19      435.46     99.19 o 
   4  12   0        9.34      -58.43    111.22 o 
   6  12   0      627.10      663.87    112.89 o 
   8  12   0      658.51      961.19    123.68 o 
  10  12   0      191.43       71.90     85.24 o 
  12  12   0       16.80      -85.61     85.61 o 
  14  12   0      121.14      -97.26    136.07 o 
   1  13   0      264.13      110.96    128.17 o 
   3  13   0      881.15      700.56    175.30 o 
   5  13   0      484.15      691.96    179.92 o 
   7  13   0       78.92       49.96    136.52 o 
   9  13   0      122.28      240.27    109.25 o 
  11  13   0      516.70      443.21    123.53 o 
   4  14   0       20.65      154.37    160.79 o 
   6  14   0       93.15      157.96    169.26 o 
  -6 -14   1      418.95      600.14    122.58 o 
  -4 -14   1      112.49      -18.22     89.29 o 
  -2 -14   1       41.30      -84.36     84.36 o 
   0 -14   1      431.71      430.65    105.81 o 
   2 -14   1      512.43      352.00    101.82 o 
   4 -14   1      179.20      206.94    115.71 o 
   6 -14   1        4.57        6.04    138.44 o 
 -11 -13   1      220.83      166.05    148.33 o 
  -9 -13   1      315.24      297.23    160.15 o 
  -7 -13   1       56.65      103.57     84.54 o 
  -5 -13   1      288.70      171.38     90.83 o 
  -3 -13   1      623.23      337.82    110.32 o 
  -1 -13   1      168.90      121.39     74.98 o 
   1 -13   1       15.99      -28.15     85.40 o 
   3 -13   1      222.24      117.31     90.80 o 
   5 -13   1      712.04      635.83    112.59 o 
   7 -13   1      343.98      252.48    144.74 o 
   9 -13   1       22.54      -32.11    124.44 o 
  11 -13   1       63.97      -16.36     98.45 o 
 -16 -12   1      144.40     -135.36    141.40 o 
 -14 -12   1      456.70      325.17    164.90 o 
 -12 -12   1      352.43      311.43    141.27 o 
 -10 -12   1        0.44      -55.39     79.05 o 
  -8 -12   1      535.96      521.10    107.51 o 
  -6 -12   1      837.34      964.83    122.71 o 
  -4 -12   1      604.32      662.38    110.21 o 
  -2 -12   1       16.52       11.89     65.47 o 
   0 -12   1     1459.78     1861.53    221.28 o 
   2 -12   1     2236.67     2403.28    175.14 o 
   4 -12   1      392.42      476.84    104.22 o 
   6 -12   1      102.94       48.13     69.64 o 
   8 -12   1     1019.79     1074.66    197.52 o 
  10 -12   1      965.15      930.31    193.02 o 
  12 -12   1       61.20      -86.51     86.51 o 
  14 -12   1      128.36      120.43    102.52 o 
 -17 -11   1      122.60      338.91    159.63 o 
 -15 -11   1       49.52        4.75    130.87 o 
 -13 -11   1       57.88      147.05     91.43 o 
 -11 -11   1      526.75      582.31    105.70 o 
  -9 -11   1      640.52      776.32    119.18 o 
  -7 -11   1      230.46      189.15     73.63 o 
  -5 -11   1      238.85      462.10     89.07 o 
  -3 -11   1     1659.50     2049.59    184.42 o 
  -1 -11   1     1118.35     1238.28    124.38 o 
   1 -11   1       69.03       20.13     60.73 o 
   3 -11   1      434.47      543.16     90.42 o 
   5 -11   1     1028.62     1133.54    118.26 o 
   7 -11   1      354.29      388.91     84.54 o 
   9 -11   1       70.79      269.95    124.83 o 
  11 -11   1      179.46      195.98    123.93 o 
  13 -11   1      158.24       53.17    133.31 o 
  15 -11   1       69.48       98.93     98.11 o 
  17 -11   1       22.71      -19.41    101.84 o 
 -20 -10   1        1.65       16.70    148.07 o 
 -18 -10   1       10.05      222.18    156.81 o 
 -16 -10   1       38.80       83.86    121.36 o 
 -14 -10   1      125.03      352.04    114.43 o 
 -12 -10   1      152.67      119.61     70.18 o 
 -10 -10   1       37.72       37.22     65.83 o 
  -8 -10   1      286.35      181.70     69.74 o 
  -6 -10   1     1243.25     1243.16    124.89 o 
  -4 -10   1     1161.70     1439.56    206.76 o 
  -2 -10   1      343.53      521.73     86.72 o 
   0 -10   1      172.53      214.68     68.06 o 
   2 -10   1     1185.68     1127.79    218.07 o 
   4 -10   1     1419.14     1773.02    167.98 o 
   6 -10   1       94.33      218.58     67.04 o 
   8 -10   1      218.63      245.96     79.75 o 
  10 -10   1      448.13      505.87    139.60 o 
  12 -10   1      277.52      173.63    117.00 o 
  14 -10   1       21.43       47.39    120.21 o 
  16 -10   1      240.11      381.29    154.75 o 
  18 -10   1      147.17      183.47    111.73 o 
 -21  -9   1       18.51     -102.87    132.28 o 
 -19  -9   1      239.53      132.53    139.34 o 
 -17  -9   1      457.02      752.06    165.93 o 
 -15  -9   1        5.34      -38.23     70.33 o 
 -13  -9   1     1049.29     1170.78    204.00 o 
 -11  -9   1     2145.41     2199.60    164.14 o 
  -9  -9   1     1450.41     1645.93    136.39 o 
  -7  -9   1       50.12       38.25     73.84 o 
  -5  -9   1      919.27     1100.67    110.67 o 
  -3  -9   1     2353.82     2726.64    159.99 o 
  -1  -9   1     2069.99     1760.73    133.23 o 
   1  -9   1      841.31     1212.96    110.59 o 
   3  -9   1       39.46       11.77     47.51 o 
   5  -9   1      365.56      331.68     70.45 o 
   7  -9   1     1390.62     1286.31    118.50 o 
   9  -9   1      289.45      415.77    130.74 o 
  11  -9   1      163.95       67.58    100.62 o 
  13  -9   1      444.50      353.30    125.09 o 
  15  -9   1      310.57      231.81    118.28 o 
  17  -9   1       19.12      -61.13    117.12 o 
  19  -9   1      203.60       54.54     99.36 o 
  21  -9   1       91.87       22.68    119.24 o 
 -22  -8   1       47.31      -14.38    147.43 o 
 -20  -8   1        6.11       -3.34    122.39 o 
 -18  -8   1       87.33      336.73    142.04 o 
 -16  -8   1      160.47      163.51     80.54 o 
 -14  -8   1      271.35      281.71     78.95 o 
 -12  -8   1      260.78      277.08     84.63 o 
 -10  -8   1      142.17      169.69     61.07 o 
  -8  -8   1     1711.03     1850.50    131.90 o 
  -6  -8   1     2318.80     2252.55    139.32 o 
  -4  -8   1     1275.81     1351.33    110.06 o 
  -2  -8   1       10.69       31.31     45.32 o 
   0  -8   1     2065.96     1858.59    125.36 o 
   2  -8   1     2956.27     2604.74    205.99 o 
   4  -8   1        9.42      -40.82     40.82 o 
   6  -8   1     1138.38     1488.91    181.27 o 
   8  -8   1      477.78      489.98    100.88 o 
  10  -8   1       93.82      201.03     60.34 o 
  12  -8   1       97.93        9.44     75.00 o 
  14  -8   1      364.27      394.65    114.30 o 
  16  -8   1      165.59      281.12    115.20 o 
  18  -8   1       88.19       95.45    107.30 o 
  20  -8   1       60.21      -97.60     97.60 o 
  22  -8   1        0.56     -108.06    129.20 o 
 -23  -7   1       59.12      -96.83    151.67 o 
 -21  -7   1       80.15       -6.55    122.90 o 
 -19  -7   1      113.53       55.48    116.22 o 
 -17  -7   1      315.46      402.96     89.58 o 
 -15  -7   1       27.25       36.32     82.19 o 
 -13  -7   1      578.10      539.01     84.13 o 
 -11  -7   1     1279.61     1485.81    155.65 o 
  -9  -7   1     1031.23     1315.68    110.67 o 
  -7  -7   1      248.83      234.01     54.83 o 
  -5  -7   1     1528.13     1542.96    112.31 o 
  -3  -7   1     3272.91     3007.86    165.63 o 
  -1  -7   1     1893.78     1863.36    268.22 o 
   1  -7   1      197.44      186.04     48.76 o 
   3  -7   1      777.84      764.03    114.04 o 
   5  -7   1     1796.18     1675.09    113.96 o 
   7  -7   1     1293.17     1379.22    181.59 o 
   9  -7   1      353.37      160.73     66.01 o 
  11  -7   1      518.48      752.28    121.94 o 
  13  -7   1      458.86      297.30    100.69 o 
  15  -7   1      440.39      299.62    104.15 o 
  17  -7   1      155.88        8.22    102.87 o 
  19  -7   1      118.35      269.27     99.89 o 
  21  -7   1      158.87      -57.23    101.34 o 
  23  -7   1       64.07       60.34    126.90 o 
 -24  -6   1       74.11      123.67    151.03 o 
 -22  -6   1      360.80      334.16    142.55 o 
 -20  -6   1      326.04      117.77    121.62 o 
 -18  -6   1       62.92      -61.03     64.47 o 
 -16  -6   1     1740.10     1599.76    134.88 o 
 -14  -6   1     3224.14     2760.89    164.95 o 
 -12  -6   1      695.24      832.38     89.22 o 
 -10  -6   1     1021.44      770.59    166.82 o 
  -8  -6   1     5386.66     5708.69    274.29 o 
  -6  -6   1     7211.97     7975.93    352.60 o 
  -4  -6   1      458.26      497.73     79.57 o 
  -2  -6   1     3044.80     3554.72    180.21 o 
   0  -6   1     5681.62     5726.58    256.29 o 
   2  -6   1     5719.75     6705.43    277.22 o 
   4  -6   1     1779.40     1739.16    108.77 o 
   6  -6   1      484.77      532.68     81.10 o 
   8  -6   1     4145.79     3627.24    186.17 o 
  10  -6   1     3212.49     3141.36    158.61 o 
  12  -6   1      852.27      727.67    122.58 o 
  14  -6   1      340.32      522.18    114.56 o 
  16  -6   1      989.20     1352.70    171.19 o 
  18  -6   1      253.84      182.36    116.87 o 
  20  -6   1       52.93       77.77     87.60 o 
  22  -6   1       58.57       -4.87    101.84 o 
  24  -6   1       61.34     -110.12    110.12 o 
 -25  -5   1       74.35      -44.18    149.87 o 
 -23  -5   1       11.41       39.68    135.87 o 
 -21  -5   1      210.10      -16.82    107.11 o 
 -19  -5   1      602.88      482.24     87.72 o 
 -17  -5   1      668.17      572.77    113.98 o 
 -15  -5   1      383.30      409.06     74.98 o 
 -13  -5   1      532.78      521.65    114.36 o 
 -11  -5   1     3359.39     3423.19    181.68 o 
  -9  -5   1     4798.88     4675.61    252.48 o 
  -7  -5   1      200.82      151.94     65.88 o 
  -5  -5   1     6662.37     6728.44    288.50 o 
  -3  -5   1    14675.40    17040.21    942.90 o 
  -1  -5   1     6323.56     6142.31    279.41 o 
   1  -5   1     1448.59     1646.51     96.89 o 
   3  -5   1    14368.63    15359.03    632.13 o 
   5  -5   1    12378.47    12300.48    518.25 o 
   7  -5   1     1421.92     1618.53     93.41 o 
   9  -5   1       60.61       66.18     36.19 o 
  11  -5   1      763.34     1187.92     91.44 o 
  13  -5   1      791.56     1248.36    129.07 o 
  15  -5   1      216.52      219.22     85.92 o 
  17  -5   1        0.29      -19.78     96.06 o 
  19  -5   1       11.18       32.05     88.23 o 
  21  -5   1        6.34       75.05     91.62 o 
  23  -5   1        8.51      -41.26    106.85 o 
  25  -5   1       30.04     -173.12    173.12 o 
 -26  -4   1       21.48      -14.61    122.90 o 
 -24  -4   1       95.68      -72.17    129.45 o 
 -22  -4   1      183.27      137.54    125.47 o 
 -20  -4   1      208.02      253.21     82.71 o 
 -18  -4   1       85.35       49.51     62.64 o 
 -16  -4   1     1860.73     2168.67    134.55 o 
 -14  -4   1     2340.32     2175.27    130.24 o 
 -12  -4   1      638.30      659.90    145.76 o 
 -10  -4   1      265.97      313.77     50.23 o 
  -8  -4   1     6284.74     7170.41    293.03 o 
  -6  -4   1     3033.03     2738.48    135.46 o 
  -4  -4   1      351.80      570.42     56.38 o 
  -2  -4   1     2122.55     2856.21    213.57 o 
   0  -4   1    18024.15    17382.96    681.70 o 
   2  -4   1     6207.29     7782.36    342.30 o 
   4  -4   1      906.53      775.09     57.17 o 
   6  -4   1      548.73      626.19     57.32 o 
   8  -4   1     4512.75     4899.05    237.27 o 
  10  -4   1     2775.26     2827.76    144.23 o 
  12  -4   1      971.77      904.09    130.54 o 
  14  -4   1      711.72      439.39     64.10 o 
  16  -4   1      105.51       19.78     75.64 o 
  18  -4   1      143.01      273.03     80.63 o 
  20  -4   1       16.57       33.58     77.70 o 
  22  -4   1       12.16       40.87     92.61 o 
  24  -4   1       13.24     -120.85    148.20 o 
  26  -4   1        3.31      -71.15    185.45 o 
 -27  -3   1       22.75     -142.94    183.39 o 
 -25  -3   1       49.11       54.40    103.11 o 
 -23  -3   1       30.78      -63.19    120.46 o 
 -21  -3   1      151.75      107.68    132.60 o 
 -19  -3   1      921.51      962.57    157.58 o 
 -17  -3   1      243.90      181.91     65.14 o 
 -15  -3   1       72.19        3.53     43.29 o 
 -13  -3   1      437.47      417.71     87.52 o 
 -11  -3   1     1344.25     1457.63     97.03 o 
  -9  -3   1       79.37      143.30     40.30 o 
  -7  -3   1      438.60      644.14    107.36 o 
  -5  -3   1     3601.48     2779.85    133.08 o 
  -3  -3   1     1013.36     1747.96     94.80 o 
  -1  -3   1     2072.49     2395.49    102.84 o 
   3  -3   1     6368.87     9514.71    452.57 o 
   5  -3   1    10729.49     8563.74    352.44 o 
   7  -3   1     2292.83     2683.19    111.73 o 
   9  -3   1      596.70      656.51     56.42 o 
  11  -3   1      623.70      418.62     57.84 o 
  13  -3   1     1237.03     1287.71     79.57 o 
  15  -3   1      762.47      588.54     72.65 o 
  17  -3   1      239.17      134.58     51.49 o 
  19  -3   1      137.75       87.20     57.62 o 
  21  -3   1       29.81      113.18     63.72 o 
  23  -3   1       15.67      -80.52    133.43 o 
  25  -3   1       18.81       61.64    159.38 o 
 -26  -2   1        4.80     -150.90    150.90 o 
 -24  -2   1       67.92       61.57     93.57 o 
 -22  -2   1      171.48      163.05     76.67 o 
 -20  -2   1       12.06       41.41     60.59 o 
 -18  -2   1       85.68       24.04     53.24 o 
 -16  -2   1      654.70      647.51     77.72 o 
 -14  -2   1     2124.01     2169.44    101.28 o 
 -12  -2   1      893.43     1247.31     64.93 o 
 -10  -2   1     1358.89     1113.91     57.49 o 
  -8  -2   1     4441.46     4678.99    166.34 o 
  -6  -2   1     3378.12     4557.85    152.61 o 
  -2  -2   1    22420.56    33520.75   1085.36 o 
   2  -2   1     8421.02     5838.93    182.08 o 
   6  -2   1      790.66      626.20     39.74 o 
   8  -2   1      852.98     1036.19     49.87 o 
  10  -2   1      414.83      659.35     46.83 o 
  12  -2   1       26.73        9.14     26.49 o 
  14  -2   1      320.99      135.70     32.93 o 
  16  -2   1      439.12      553.28     70.74 o 
  18  -2   1      184.44      166.80     51.75 o 
  22  -2   1       47.43      -29.52    107.36 o 
  24  -2   1       10.17        9.13     88.67 o 
  26  -2   1        8.32       21.06    163.74 o 
 -25  -1   1      304.57       90.41    143.58 o 
 -23  -1   1       83.32      -74.61     74.61 o 
 -21  -1   1      303.28      133.02    103.77 o 
 -19  -1   1     2207.19     1551.04    123.24 o 
 -17  -1   1     2225.25     1608.05     88.92 o 
 -15  -1   1      564.40      353.19     45.81 o 
 -13  -1   1     8092.86     4699.00    175.56 o 
 -11  -1   1    22444.58    18809.82    601.72 o 
  -9  -1   1    14230.73    13868.00    458.68 o 
  -7  -1   1    14631.99    15983.21    635.75 o 
  -5  -1   1    28948.16    26491.78    868.84 o 
  -3  -1   1    23132.09    22919.04    721.53 o 
   9  -1   1      717.88      492.00     42.06 o 
  11  -1   1      548.05      757.03     56.80 o 
  13  -1   1      825.81     1412.78     77.40 o 
  15  -1   1      202.98      262.29     46.60 o 
  17  -1   1        5.63      -24.01     39.23 o 
  19  -1   1      117.81      272.63     58.65 o 
  21  -1   1      110.59       69.25     84.31 o 
  23  -1   1       67.89      -39.15     72.92 o 
  25  -1   1        8.51      -67.34     90.65 o 
  27  -1   1        2.62      -10.53    147.43 o 
 -26   0   1        0.68      186.47    111.09 o 
 -24   0   1      293.26       -3.85     89.64 o 
 -20   0   1     1216.01     1259.31     90.82 o 
 -16   0   1     7193.13     4627.61    178.87 o 
 -14   0   1     8451.20     6591.24    235.87 o 
 -12   0   1     2250.80     2640.53    108.89 o 
 -10   0   1     5421.23     5894.63    205.82 o 
  -8   0   1    29930.81    20766.47    666.18 o 
  -6   0   1    81566.02    98406.59   3088.95 o 
  -4   0   1    10995.47     7553.59    245.49 o 
   0   0   1    18082.32    17182.48   2468.85 o 
   6   0   1     7425.76     4489.94    154.88 o 
   8   0   1     7677.33     9155.02    304.49 o 
  14   0   1      840.99      814.65     63.09 o 
  16   0   1      369.61      562.76     58.97 o 
  18   0   1      211.49      230.06     62.94 o 
  20   0   1      154.76       68.39     60.87 o 
  22   0   1        0.84       31.47     71.88 o 
  24   0   1       24.22       40.45    120.33 o 
  26   0   1       82.58      -95.55    130.09 o 
 -27   1   1      103.19       43.15    116.10 o 
 -25   1   1      336.01      104.73     73.19 o 
 -23   1   1       94.81      -53.94     57.93 o 
 -21   1   1      315.61      250.02     49.53 o 
 -19   1   1     2404.92     1581.57     97.13 o 
 -17   1   1     2383.31     1546.77     86.01 o 
 -15   1   1      505.68      389.67     46.20 o 
 -13   1   1     8369.51     4729.01    175.61 o 
 -11   1   1    23253.09    18223.73    600.88 o 
  -9   1   1    14067.97    14272.64    459.35 o 
  -7   1   1    14318.62    15935.91    442.89 o 
  -5   1   1    30187.36    27947.05    855.38 o 
  -3   1   1    22413.58    22255.27    709.25 o 
   3   1   1     9435.10    15027.05    569.66 o 
   9   1   1      717.79      494.93     42.46 o 
  11   1   1      659.73      959.87     73.61 o 
  13   1   1      895.66     1333.19     72.70 o 
  15   1   1      182.64      269.88     55.74 o 
  17   1   1        7.40       40.05     39.43 o 
  19   1   1      102.90      345.44    103.70 o 
  21   1   1       96.81       -7.64     84.12 o 
  23   1   1       63.16       74.23    103.77 o 
  25   1   1        7.82      -96.19    116.35 o 
  27   1   1        1.02       50.34    145.51 o 
 -26   2   1        4.57       22.47    110.32 o 
 -24   2   1       76.51       10.27     95.81 o 
 -22   2   1      184.10      213.37     57.22 o 
 -20   2   1        5.09      -36.47     42.66 o 
 -18   2   1       82.91       25.79     35.03 o 
 -16   2   1      602.75      556.77     48.31 o 
 -14   2   1     2005.39     2318.69    102.29 o 
 -12   2   1      710.91     1143.19     99.87 o 
 -10   2   1     1394.30     1068.10     57.52 o 
  -8   2   1     4429.15     4709.04    165.72 o 
  -6   2   1     3022.89     4164.91    150.70 o 
  -2   2   1    22951.49    34748.79   1068.51 o 
   2   2   1     7146.50     5120.92    230.73 o 
   6   2   1      940.33      834.61     43.35 o 
   8   2   1      527.95      721.15     49.26 o 
  10   2   1      266.07      379.07     40.73 o 
  12   2   1       44.49      -24.98     24.98 o 
  14   2   1      246.68      131.21     44.64 o 
  16   2   1      337.29      406.30    100.62 o 
  18   2   1      245.39      152.06     58.57 o 
  20   2   1      268.08       55.09     88.48 o 
  22   2   1       33.68        4.11     97.86 o 
  24   2   1       13.40       92.08    119.95 o 
  26   2   1       12.48       -7.74     89.05 o 
 -27   3   1       22.01      -21.83    120.72 o 
 -25   3   1       48.31       41.48    106.72 o 
 -23   3   1       37.72       -1.86     70.82 o 
 -21   3   1      135.20       71.05     50.73 o 
 -19   3   1      845.67      850.15     79.68 o 
 -17   3   1      188.42      195.97     47.21 o 
 -15   3   1       94.48       80.59     29.64 o 
 -13   3   1      355.72      377.21     36.73 o 
 -11   3   1     1112.55     1263.24     59.87 o 
  -7   3   1      400.34      623.90     70.10 o 
  -5   3   1     3991.38     2829.38    104.34 o 
  -1   3   1     1619.08     1917.41     78.33 o 
   3   3   1     6308.65     9761.75    276.06 o 
   5   3   1    10936.42     8737.57    250.90 o 
   7   3   1     2414.43     2567.33    102.49 o 
   9   3   1      589.78      663.31     92.35 o 
  11   3   1      591.03      491.12     45.35 o 
  13   3   1     1394.26     1590.93     79.14 o 
  15   3   1      899.86      659.88     63.08 o 
  17   3   1      242.37      136.52     57.75 o 
  19   3   1      177.85      119.44     95.16 o 
  21   3   1       38.72       56.25     97.22 o 
  23   3   1       21.95      -19.69     74.27 o 
  25   3   1       18.67       20.20     89.03 o 
 -26   4   1       21.93       20.55    114.17 o 
 -24   4   1       86.01       29.16     77.42 o 
 -22   4   1      164.77       -1.04     70.86 o 
 -20   4   1      222.00      149.31     69.15 o 
 -18   4   1       82.02       65.78     48.11 o 
 -16   4   1     1761.61     1973.12    104.57 o 
 -14   4   1     2226.50     2035.72    101.24 o 
 -12   4   1      623.08      660.50     57.89 o 
 -10   4   1      262.86      257.35     37.29 o 
  -8   4   1     5862.65     6383.93    231.76 o 
  -6   4   1     3005.54     2670.27    106.16 o 
  -4   4   1      505.48      803.13     50.86 o 
  -2   4   1     2072.37     2826.40     90.77 o 
   0   4   1    18515.75    17015.75    476.87 o 
   2   4   1     6678.68     8525.55    240.27 o 
   4   4   1      824.87      691.81     38.43 o 
   6   4   1      687.68      806.95     72.11 o 
   8   4   1     5090.56     5066.63    157.57 o 
  10   4   1     2822.25     2951.82    175.62 o 
  12   4   1      896.37      525.14     46.58 o 
  14   4   1      821.42      546.85     49.35 o 
  16   4   1      148.12        8.35     43.24 o 
  18   4   1      104.84      167.08     68.74 o 
  20   4   1       13.86       -6.29     66.49 o 
  22   4   1       17.12      -16.52     76.35 o 
  24   4   1        7.86       86.86     93.79 o 
  26   4   1        1.91     -124.32    124.32 o 
 -25   5   1       61.64       37.16     92.82 o 
 -23   5   1        7.73      -38.46     79.77 o 
 -21   5   1      206.87       -7.78     90.93 o 
 -19   5   1      558.35      362.70     86.94 o 
 -17   5   1      612.58      652.26    107.76 o 
 -15   5   1      381.77      469.00     60.13 o 
 -13   5   1      440.76      462.62    103.23 o 
 -11   5   1     3204.43     3704.48    147.70 o 
  -9   5   1     4802.45     5263.48    187.50 o 
  -7   5   1      227.60      150.41     31.84 o 
  -5   5   1     6210.27     6483.14    228.69 o 
  -3   5   1    14429.33    16595.81    468.09 o 
  -1   5   1     6775.37     6623.12    192.62 o 
   1   5   1     1477.64     1717.91     64.55 o 
   3   5   1    14367.40    15800.20    443.47 o 
   5   5   1    12621.25    12892.99    365.03 o 
   7   5   1     1401.94     1541.03     98.00 o 
   9   5   1       56.96       45.84     31.79 o 
  11   5   1      814.26     1193.73     62.71 o 
  13   5   1      882.15     1575.88     97.97 o 
  15   5   1      181.51      241.38     54.23 o 
  17   5   1        0.26      -46.16     46.83 o 
  19   5   1       25.86      128.17     73.49 o 
  21   5   1       19.86       58.89     80.67 o 
  23   5   1        4.66       57.66    123.16 o 
  25   5   1       33.22        6.68    141.78 o 
 -24   6   1       75.84       65.16     97.11 o 
 -22   6   1      361.99      140.96     88.88 o 
 -20   6   1      329.90      193.14     86.13 o 
 -18   6   1       64.16       12.38     67.22 o 
 -16   6   1     1865.88     1704.01    144.42 o 
 -14   6   1     3419.43     2995.03    217.04 o 
 -12   6   1      746.93      995.17    138.85 o 
 -10   6   1     1007.90      928.63     84.15 o 
  -8   6   1     5724.30     6206.89    220.52 o 
  -6   6   1     7757.95     8143.70    281.73 o 
  -4   6   1      381.85      448.15     44.96 o 
  -2   6   1     3118.30     3754.19    120.78 o 
   0   6   1     5587.67     5665.42    174.17 o 
   2   6   1     5649.07     5917.42    187.76 o 
   4   6   1     1796.43     1858.18     72.16 o 
   6   6   1      412.02      496.15     75.62 o 
   8   6   1     4136.64     3923.22    149.31 o 
  10   6   1     3225.72     2852.14    131.03 o 
  12   6   1      855.27      761.75     71.66 o 
  14   6   1      278.39      437.94     63.37 o 
  16   6   1     1003.96     1003.31    128.18 o 
  18   6   1      271.61      186.05     62.34 o 
  20   6   1       47.02       48.12     76.63 o 
  22   6   1       65.44      135.75    140.50 o 
  24   6   1       65.02       42.00    139.21 o 
 -23   7   1       50.90      -78.27    114.49 o 
 -21   7   1       94.20       89.96    100.75 o 
 -19   7   1      125.84      151.88     95.81 o 
 -17   7   1      290.65      322.78     87.35 o 
 -15   7   1       39.62      -14.29     60.85 o 
 -13   7   1      568.00      641.60     90.56 o 
 -11   7   1     1408.85     1780.02     99.49 o 
  -9   7   1     1104.15     1149.66     76.84 o 
  -7   7   1      285.41      242.42     44.25 o 
  -5   7   1     1432.79     1577.77     84.29 o 
  -3   7   1     3495.31     3217.13    109.44 o 
  -1   7   1     1991.92     1778.98     72.81 o 
   1   7   1      183.47      238.13     31.65 o 
   3   7   1      987.84      943.68     53.45 o 
   5   7   1     1915.37     1725.49     72.20 o 
   7   7   1     1176.03     1536.57     96.09 o 
   9   7   1      362.62      239.83     46.15 o 
  11   7   1      571.28      630.56     66.95 o 
  13   7   1      445.91      476.64     67.26 o 
  15   7   1      371.89      263.06     62.02 o 
  17   7   1      165.68       57.89     60.96 o 
  19   7   1       95.35      214.34    122.90 o 
  21   7   1      140.81       15.41    124.57 o 
  23   7   1       61.13      -21.58    143.45 o 
 -22   8   1       49.54       44.65    100.75 o 
 -20   8   1       12.35      -90.99     90.99 o 
 -18   8   1       86.28       48.36     77.64 o 
 -16   8   1      194.87      224.32     99.59 o 
 -14   8   1      349.56      381.60     88.17 o 
 -12   8   1      283.20      164.29     70.94 o 
 -10   8   1      146.41      182.64     71.08 o 
  -8   8   1     1733.81     1850.56    103.20 o 
  -6   8   1     2303.77     2150.96    149.80 o 
  -4   8   1     1281.86     1356.34    101.11 o 
  -2   8   1        4.62       -7.00     27.58 o 
   0   8   1     1983.31     1988.22     81.15 o 
   2   8   1     2806.29     2453.00    101.54 o 
   4   8   1       32.05       43.70     36.98 o 
   6   8   1     1083.51     1434.06     94.23 o 
   8   8   1      358.31      327.26    101.29 o 
  10   8   1       89.08      116.74     46.89 o 
  12   8   1      123.05      -36.49     45.42 o 
  14   8   1      336.48      295.01     64.87 o 
  16   8   1      138.70       53.05    112.56 o 
  18   8   1      112.50       52.03     84.21 o 
  20   8   1       63.96       -2.44    119.05 o 
  22   8   1        0.65     -134.33    134.33 o 
 -21   9   1       18.06       58.90    131.70 o 
 -19   9   1      256.07      215.94    101.59 o 
 -17   9   1      481.04      505.22    110.48 o 
 -15   9   1        1.84      -44.65     74.41 o 
 -13   9   1     1047.36     1195.42    146.28 o 
 -11   9   1     2151.21     2296.13    157.33 o 
  -9   9   1     1529.46     1636.25    153.85 o 
  -7   9   1       57.76       11.59     44.13 o 
  -5   9   1      943.99     1191.99     86.12 o 
  -3   9   1     2329.08     2428.54    119.47 o 
  -1   9   1     2198.04     2027.25     85.19 o 
   1   9   1      854.25     1210.66     71.59 o 
   3   9   1       88.43       46.54     42.50 o 
   5   9   1      530.14      388.84     57.24 o 
   7   9   1     1481.04     1773.53    108.38 o 
   9   9   1      286.14      220.20     54.84 o 
  11   9   1      217.71       60.88     79.61 o 
  13   9   1      501.85      408.74     74.18 o 
  15   9   1      332.32      256.52    125.41 o 
  17   9   1       23.00      -27.50     86.35 o 
  19   9   1      237.00      -79.88    121.36 o 
  21   9   1      102.16      188.91    157.19 o 
 -20  10   1        6.03       10.94    101.75 o 
 -18  10   1        9.31       11.24     97.80 o 
 -16  10   1       32.94       15.84    169.20 o 
 -14  10   1      135.80      116.27     86.78 o 
 -12  10   1      159.51      201.29    150.06 o 
 -10  10   1       44.65        0.37     68.73 o 
  -8  10   1      324.66      437.33     87.27 o 
  -6  10   1     1308.57     1338.11    124.08 o 
  -4  10   1     1189.37     1338.80     96.32 o 
  -2  10   1      383.68      600.26     96.26 o 
   0  10   1      285.42      434.44     77.68 o 
   2  10   1     1160.15     1300.00    119.88 o 
   4  10   1     1384.87     1757.46    114.10 o 
   6  10   1      122.00      240.45     69.98 o 
   8  10   1      218.43      129.21     57.22 o 
  10  10   1      390.70      434.67     79.74 o 
  12  10   1      254.31      208.25     86.63 o 
  14  10   1       34.96      116.41    263.85 o 
  16  10   1      212.50      190.75     93.81 o 
  18  10   1      125.41      -89.51    132.41 o 
 -17  11   1      109.19      -85.14    107.74 o 
 -15  11   1       55.99      -90.11     90.11 o 
 -13  11   1       46.97      -15.93     82.46 o 
 -11  11   1      523.62      571.16    123.35 o 
  -9  11   1      647.54      542.73    100.71 o 
  -7  11   1      225.66      184.11     80.22 o 
  -5  11   1      261.58      243.74     94.97 o 
  -3  11   1     1669.87     2025.50    125.40 o 
  -1  11   1     1135.32     1246.50    124.25 o 
   1  11   1       69.66       23.73     72.82 o 
   3  11   1      380.80      358.72    156.17 o 
   5  11   1      917.59     1000.61     94.97 o 
   7  11   1      341.72      239.90     64.59 o 
   9  11   1       67.33       -9.68     70.21 o 
  11  11   1      131.50      -25.79     76.54 o 
  13  11   1      137.27      243.75     96.80 o 
  15  11   1       75.28     -129.84    129.84 o 
  17  11   1       19.87       20.42    147.95 o 
 -14  12   1      396.86      299.71    159.31 o 
 -12  12   1      318.47      387.91    111.24 o 
 -10  12   1        0.06      -58.30     86.23 o 
  -8  12   1      470.16      457.72    104.10 o 
  -6  12   1      760.08      879.29    213.89 o 
  -4  12   1      579.22      666.01    159.76 o 
  -2  12   1       10.20      -93.62    100.04 o 
   0  12   1     1399.07     1837.79    159.19 o 
   2  12   1     2216.32     2700.52    191.52 o 
   4  12   1      387.01      544.17    139.02 o 
   6  12   1      116.26       90.96     82.59 o 
   8  12   1     1037.89     1045.28    165.54 o 
  10  12   1      952.11     1124.36    137.52 o 
  12  12   1       57.48      -14.00    137.41 o 
  14  12   1      135.39      -59.33    141.40 o 
 -11  13   1      222.73      193.32    117.77 o 
  -9  13   1      283.15      246.29    183.33 o 
  -7  13   1       49.13      -71.40    135.23 o 
  -5  13   1      299.60      139.98    146.66 o 
  -3  13   1      631.55      470.55    164.26 o 
  -1  13   1      142.56       53.68    135.49 o 
   1  13   1       13.71      109.16    130.87 o 
   3  13   1      234.51      188.54     97.15 o 
   5  13   1      743.36      730.35    190.07 o 
   7  13   1      346.46      450.39    169.65 o 
   9  13   1       23.05     -120.72    120.72 o 
  11  13   1       88.35      -74.10    142.68 o 
  -6  14   1      457.95      533.61    191.35 o 
  -4  14   1      116.89      -96.45    141.91 o 
  -2  14   1       43.61      179.92    161.56 o 
   0  14   1      498.62      428.17    173.37 o 
   6  14   1       13.13       16.57    162.71 o 
  -6 -14   2      363.73      431.43    127.27 o 
  -4 -14   2      392.02      429.48    112.01 o 
  -2 -14   2       80.54      -38.67     89.35 o 
   0 -14   2      239.51      110.81     95.68 o 
   2 -14   2      444.42      211.81     95.87 o 
   4 -14   2      248.99      132.79    146.79 o 
 -11 -13   2      179.21      121.93    159.63 o 
  -9 -13   2      585.40      512.48    117.64 o 
  -7 -13   2      428.90      379.66    108.47 o 
  -5 -13   2      122.34      138.86     86.63 o 
  -3 -13   2      516.19      751.65    263.21 o 
  -1 -13   2     1263.80     1418.23    150.00 o 
   1 -13   2      553.53      574.40    111.18 o 
   3 -13   2       31.40      -12.35     73.05 o 
   5 -13   2      314.32      203.04    134.85 o 
   7 -13   2      358.70      351.11    158.86 o 
   9 -13   2      129.38      211.26    159.25 o 
  11 -13   2       19.23       14.07     94.84 o 
 -16 -12   2       11.62       12.33    146.15 o 
 -14 -12   2      389.82      485.28    188.66 o 
 -12 -12   2      557.28      577.33    122.39 o 
 -10 -12   2       51.26       97.66     87.74 o 
  -8 -12   2      428.41      382.41     99.47 o 
  -6 -12   2     1315.10     1388.25    204.71 o 
  -4 -12   2      822.06      891.38    125.09 o 
  -2 -12   2      125.22      103.88     85.02 o 
   0 -12   2      792.73      755.46    113.12 o 
   2 -12   2     1182.44     1266.01    177.16 o 
   4 -12   2      600.72      697.23    101.31 o 
   6 -12   2       18.62      128.55    113.14 o 
   8 -12   2      482.41      465.12    106.08 o 
  10 -12   2      544.24      512.68    108.25 o 
  12 -12   2       80.81      -83.08     83.08 o 
  14 -12   2       58.43      -51.32    101.08 o 
 -17 -11   2      275.83      322.86    164.26 o 
 -15 -11   2      239.87      422.23    109.90 o 
 -13 -11   2       23.82       44.81     80.82 o 
 -11 -11   2      154.08      133.29     78.55 o 
  -9 -11   2      891.52     1053.86    126.10 o 
  -7 -11   2      766.46      846.72    301.29 o 
  -5 -11   2       45.10       55.00     71.28 o 
  -3 -11   2      555.17      575.49     97.80 o 
  -1 -11   2     1191.08     1302.44    128.30 o 
   1 -11   2      783.27      665.01     98.49 o 
   3 -11   2       49.67      104.20     63.28 o 
   5 -11   2      976.38     1020.10    120.69 o 
   7 -11   2      862.29      808.84    109.40 o 
   9 -11   2      116.48       83.25     96.25 o 
  11 -11   2       84.75       27.11     78.83 o 
  13 -11   2      289.25      397.66    108.80 o 
  15 -11   2      257.52      432.17    120.32 o 
  17 -11   2       36.48      -80.35    107.36 o 
 -20 -10   2       39.99       14.38    155.14 o 
 -18 -10   2       46.91      -92.85    138.70 o 
 -16 -10   2       29.18       -9.36     78.73 o 
 -14 -10   2      129.83       -7.14     79.96 o 
 -12 -10   2      770.14      940.00    309.25 o 
 -10 -10   2      725.86      829.67    240.41 o 
  -8 -10   2      208.10      320.04     85.34 o 
  -6 -10   2      459.71      580.08     92.31 o 
  -4 -10   2     2267.60     2394.00    169.17 o 
  -2 -10   2     1603.84     2034.60    149.24 o 
   0 -10   2       15.02       64.01     56.96 o 
   2 -10   2      851.97      701.68     72.11 o 
   4 -10   2      943.31     1064.47     85.36 o 
   6 -10   2      339.44      513.74     67.28 o 
   8 -10   2      171.33       61.17     66.10 o 
  10 -10   2      841.56      863.78    132.53 o 
  12 -10   2      408.74      424.38     96.58 o 
  14 -10   2       14.54      -48.69     81.82 o 
  16 -10   2      102.28       96.84     96.97 o 
  18 -10   2       65.02       93.76    112.88 o 
 -21  -9   2        0.43     -117.77    141.65 o 
 -19  -9   2      105.62      199.44    145.63 o 
 -17  -9   2      267.21      334.82    114.11 o 
 -15  -9   2      249.73      368.01     95.53 o 
 -13  -9   2       31.45       88.74     71.79 o 
 -11  -9   2      342.94      302.75     88.93 o 
  -9  -9   2     1304.63     1243.35    275.99 o 
  -7  -9   2      645.53      698.34     91.20 o 
  -5  -9   2       21.23       17.69     52.86 o 
  -3  -9   2      300.05      143.48     63.76 o 
  -1  -9   2      355.40      338.88     71.61 o 
   1  -9   2      126.31       77.51     37.50 o 
   3  -9   2       66.43       73.80     40.38 o 
   5  -9   2      871.76      943.24     79.85 o 
   7  -9   2      622.74      536.49     69.85 o 
   9  -9   2      119.29       79.69     62.87 o 
  11  -9   2      260.72      229.18     97.80 o 
  13  -9   2      791.19      636.72    105.17 o 
  15  -9   2      581.52      715.64    248.57 o 
  17  -9   2       65.89      -51.46     88.09 o 
  19  -9   2      161.19      -37.88    104.13 o 
 -22  -8   2       65.67      193.54    149.62 o 
 -20  -8   2      147.77      -35.45    136.52 o 
 -18  -8   2      129.10      103.46     80.67 o 
 -16  -8   2      166.19      186.78     79.41 o 
 -14  -8   2     1277.82     1729.26    204.65 o 
 -12  -8   2     1195.51     1400.74    127.32 o 
 -10  -8   2      613.57      533.31    183.07 o 
  -8  -8   2      120.24      112.51     58.95 o 
  -6  -8   2     3214.62     2842.74    164.32 o 
  -4  -8   2     3464.90     3384.87    183.03 o 
  -2  -8   2      257.63      216.59     41.87 o 
   0  -8   2     1191.69     1365.44     85.88 o 
   2  -8   2     2974.22     2528.97    120.55 o 
   4  -8   2      869.68      740.58    153.60 o 
   6  -8   2      223.19      217.70     56.78 o 
   8  -8   2     1740.59     1625.81    144.34 o 
  10  -8   2     1311.99     1366.47    126.22 o 
  12  -8   2       46.67       49.04     66.19 o 
  14  -8   2      143.20        4.18     88.55 o 
  16  -8   2       21.77       58.39     80.93 o 
  18  -8   2       66.20      100.95     96.33 o 
  20  -8   2       69.94      -38.48    113.27 o 
  22  -8   2       39.85      -92.81    118.33 o 
 -23  -7   2       37.51      191.74    154.50 o 
 -21  -7   2        0.90      -66.27    123.93 o 
 -19  -7   2      114.01      275.03     89.55 o 
 -17  -7   2      289.37      514.32     92.40 o 
 -15  -7   2      387.99      445.59     84.47 o 
 -13  -7   2       60.09       32.45     53.62 o 
 -11  -7   2      690.88     1043.86    108.97 o 
  -9  -7   2     1909.57     2038.92    161.69 o 
  -7  -7   2      964.88      944.76     93.55 o 
  -5  -7   2      510.97      635.89    148.33 o 
  -3  -7   2     1598.30     1793.53     97.12 o 
  -1  -7   2     4234.42     3472.02    144.41 o 
   1  -7   2     3325.93     3851.85    151.95 o 
   3  -7   2      850.52     1079.87     74.00 o 
   5  -7   2     3017.18     2702.56    165.15 o 
   7  -7   2     3516.42     3472.28    169.44 o 
   9  -7   2      634.70      611.26     86.75 o 
  11  -7   2      121.66      121.73     59.58 o 
  13  -7   2     1865.26     1938.17    265.84 o 
  15  -7   2      825.92      633.94     99.28 o 
  17  -7   2        2.95       -5.68     75.78 o 
  19  -7   2       11.67      -54.82     83.67 o 
  21  -7   2       72.17      131.32    133.24 o 
  23  -7   2       37.99     -181.34    195.85 o 
 -24  -6   2       69.53       40.84    153.08 o 
 -22  -6   2      214.85        7.06    125.60 o 
 -20  -6   2      237.96      178.13     85.59 o 
 -18  -6   2       18.53       15.11     65.29 o 
 -16  -6   2      110.43      201.39     70.69 o 
 -14  -6   2     1055.94     1197.49    134.08 o 
 -12  -6   2     1722.44     1868.31    172.86 o 
 -10  -6   2      124.05      185.77    110.25 o 
  -8  -6   2     1127.95     1298.71    184.03 o 
  -6  -6   2     4072.61     3928.28    191.37 o 
  -4  -6   2     5569.11     7009.84    239.10 o 
  -2  -6   2     1447.33     1815.41     83.99 o 
   0  -6   2     2421.99     2257.83    217.40 o 
   2  -6   2     4300.81     4293.14    165.50 o 
   4  -6   2     3232.34     3286.14    279.21 o 
   6  -6   2      857.48     1215.69     87.62 o 
   8  -6   2      329.70      330.77     52.67 o 
  10  -6   2     1948.34     1854.47     93.33 o 
  12  -6   2      877.95      915.34    100.94 o 
  14  -6   2      101.05      138.15     76.22 o 
  16  -6   2      453.91      245.30     81.55 o 
  18  -6   2      617.99      496.42    102.95 o 
  20  -6   2      117.65      247.73    123.29 o 
  22  -6   2       59.26     -109.48    109.48 o 
  24  -6   2      108.35      -78.34    188.01 o 
 -25  -5   2      224.44      -13.87    157.06 o 
 -23  -5   2       74.34       85.02    139.34 o 
 -21  -5   2       53.48      -56.38     74.13 o 
 -19  -5   2      593.28      591.02     94.80 o 
 -17  -5   2     1202.76     1369.98    125.60 o 
 -15  -5   2      570.80      905.12     98.24 o 
 -13  -5   2      233.95      213.73     57.19 o 
 -11  -5   2     1039.13      955.07    149.42 o 
  -9  -5   2     3939.62     4225.68    214.54 o 
  -7  -5   2     6203.99     6289.78    270.98 o 
  -5  -5   2       54.25      100.15     38.83 o 
  -3  -5   2     6330.04     6833.71    287.24 o 
  -1  -5   2    13747.76    14615.46    475.53 o 
   1  -5   2     8009.65     9211.77    388.45 o 
   3  -5   2     1427.30     2063.68     90.28 o 
   5  -5   2     1511.86     1252.68     68.72 o 
   7  -5   2     3324.71     3315.62    132.09 o 
   9  -5   2      948.87     1092.93     75.35 o 
  11  -5   2       42.04       74.76     33.72 o 
  13  -5   2       98.63      158.96     87.71 o 
  15  -5   2      459.38      632.65     88.97 o 
  17  -5   2      142.04      301.81     82.24 o 
  19  -5   2      183.25      116.88     89.49 o 
  21  -5   2      223.90       18.76     93.80 o 
  23  -5   2       89.24      199.06    173.37 o 
  25  -5   2        3.41       28.77    183.13 o 
 -26  -4   2       14.06     -135.10    151.67 o 
 -24  -4   2       56.81       54.20    141.52 o 
 -22  -4   2      139.42      124.08     77.56 o 
 -20  -4   2      273.02      308.91    116.48 o 
 -18  -4   2       83.46       13.55     85.66 o 
 -16  -4   2      146.92       22.52     65.75 o 
 -14  -4   2      850.70     1425.47    110.75 o 
 -12  -4   2     1655.92     1515.00    111.75 o 
 -10  -4   2       70.57      138.42     43.12 o 
  -8  -4   2     4219.71     4169.41    195.63 o 
  -6  -4   2     5195.89     4063.93    204.81 o 
  -4  -4   2     1104.25     1174.36     55.64 o 
  -2  -4   2     2667.93     2244.51     90.38 o 
   0  -4   2      412.66      409.41     72.26 o 
   2  -4   2     4356.97     3652.34    136.05 o 
   4  -4   2     4255.54     4986.98    180.37 o 
   6  -4   2     1019.50     1072.20     57.58 o 
   8  -4   2      359.00      310.17     32.24 o 
  10  -4   2      158.38      293.12     35.87 o 
  12  -4   2      660.28      821.54     55.01 o 
  14  -4   2      100.59      107.45     46.55 o 
  16  -4   2      790.46      777.64    109.49 o 
  18  -4   2      114.67      209.32     84.60 o 
  20  -4   2      106.13      -16.87     81.84 o 
  22  -4   2       69.03     -132.41    132.41 o 
  24  -4   2      118.63      156.29    176.46 o 
 -27  -3   2       65.27     -166.82    166.82 o 
 -25  -3   2      115.09      246.45    153.72 o 
 -23  -3   2       47.26       26.81     94.97 o 
 -21  -3   2       28.30      -59.96     59.96 o 
 -19  -3   2      215.56      145.56     65.97 o 
 -17  -3   2      925.49     1284.58    198.93 o 
 -15  -3   2      359.19      666.21    106.69 o 
 -13  -3   2       43.03       14.83     27.70 o 
 -11  -3   2     3513.58     3228.25    143.91 o 
  -9  -3   2     3274.10     3839.12    145.75 o 
  -7  -3   2      667.26      505.74     55.48 o 
  -5  -3   2      855.61      559.37     52.66 o 
  -3  -3   2    17223.43    17875.33    590.47 o 
  -1  -3   2     8640.21     9880.42    348.09 o 
   1  -3   2     6722.77     8404.51    267.82 o 
   3  -3   2     2328.54     2036.81     71.91 o 
   5  -3   2      407.54      664.02     37.61 o 
   7  -3   2      762.73      599.08     37.38 o 
   9  -3   2      425.53      461.45     46.55 o 
  11  -3   2     1275.56     1005.71     55.32 o 
  13  -3   2      385.68      545.59     53.18 o 
  15  -3   2       28.74       28.97     40.85 o 
  17  -3   2      104.45       44.65     49.58 o 
  19  -3   2      194.67      111.74     59.61 o 
  21  -3   2      161.22        7.38     77.35 o 
  23  -3   2       32.63      -30.58     89.94 o 
  25  -3   2        1.72     -150.64    150.64 o 
 -26  -2   2       13.23      -80.14    146.15 o 
 -24  -2   2       37.70      162.71    151.09 o 
 -22  -2   2      174.96      272.79     83.70 o 
 -20  -2   2      404.56      278.96     78.59 o 
 -18  -2   2      897.74      406.93     93.95 o 
 -16  -2   2      351.93      487.80     54.71 o 
 -14  -2   2      565.04     1133.73     84.37 o 
 -12  -2   2      555.67      731.48     51.77 o 
 -10  -2   2      458.06      497.35     42.65 o 
  -6  -2   2     1605.29     1540.93     70.74 o 
  -4  -2   2     1299.05     1942.99     78.02 o 
  -2  -2   2    22884.31    29360.17    974.06 o 
   0  -2   2     3220.42     2420.49     73.45 o 
   2  -2   2     2610.11     1800.22     60.72 o 
   4  -2   2     5178.57     6443.35    217.92 o 
   6  -2   2      256.99      239.04     31.09 o 
   8  -2   2     1452.62     1448.47     56.54 o 
  10  -2   2      692.82      560.73     50.73 o 
  12  -2   2      891.50      776.32     51.04 o 
  14  -2   2      163.94      128.01     48.38 o 
  16  -2   2      374.83      441.52     73.68 o 
  18  -2   2      735.87      897.79     85.86 o 
  20  -2   2       70.67      -50.21     65.98 o 
  22  -2   2       40.39      -78.45     78.45 o 
  24  -2   2       64.31       64.29     92.98 o 
  26  -2   2       39.61      113.54    121.07 o 
 -25  -1   2      131.73       25.60     85.90 o 
 -23  -1   2       76.58       65.43     79.56 o 
 -21  -1   2        7.71      -20.29     84.38 o 
 -19  -1   2      700.96      425.63     71.82 o 
 -17  -1   2     2116.62     1620.43    151.67 o 
 -15  -1   2     1434.43     1618.18    124.19 o 
 -13  -1   2     3440.40     2663.37    205.09 o 
 -11  -1   2     7838.97     6587.78    295.25 o 
  -9  -1   2     4867.99     5445.67    375.26 o 
  -7  -1   2     5957.84     6013.11    240.21 o 
  -5  -1   2     6657.77     7630.32    334.07 o 
  -3  -1   2     4078.51     4842.43    166.28 o 
  -1  -1   2    15789.92    16168.83    432.96 o 
   1  -1   2      951.18     1152.67     39.36 o 
   3  -1   2      822.72      955.60     61.75 o 
   5  -1   2     2861.12     3491.14    182.35 o 
   7  -1   2     3436.46     2821.08    126.34 o 
   9  -1   2      414.46      300.24     34.81 o 
  11  -1   2      417.85      365.49     42.52 o 
  13  -1   2     1844.69     1445.61     84.44 o 
  15  -1   2     1160.30      830.45    146.04 o 
  19  -1   2       59.09      -17.88     56.48 o 
  21  -1   2      127.51       96.39     78.27 o 
  23  -1   2      106.87      147.00     87.85 o 
  25  -1   2       84.50      -91.42     91.42 o 
 -22   0   2      507.83      455.79     67.46 o 
 -20   0   2      143.98      424.24     74.94 o 
 -18   0   2       29.42      263.58     74.78 o 
 -16   0   2     1110.19     1358.85     95.98 o 
 -14   0   2     1708.63     1874.92     88.60 o 
 -12   0   2     3317.11     5306.32    192.08 o 
 -10   0   2     4338.56     3641.67    135.99 o 
  -6   0   2     1533.15     1939.18    136.24 o 
  -4   0   2     8792.60    10552.10    340.33 o 
  -2   0   2    12288.28    13074.49    418.63 o 
   0   0   2     9819.01     9479.82    306.17 o 
   2   0   2    13508.59    12461.91    399.89 o 
   4   0   2     3753.99     5304.29    179.12 o 
  10   0   2     9900.63     8517.50    291.32 o 
  12   0   2     1539.76     1369.58     73.94 o 
  14   0   2       32.04      -29.90     29.90 o 
  16   0   2      547.58      479.91     57.71 o 
  18   0   2      311.93       88.91     67.17 o 
  20   0   2       22.07       -8.40     63.71 o 
  22   0   2       56.69       23.84     71.70 o 
  24   0   2       36.50       82.58    127.27 o 
  26   0   2        1.77      -28.00    145.89 o 
 -27   1   2       74.68        6.29    113.66 o 
 -25   1   2      156.23      142.41     94.14 o 
 -23   1   2       88.15       57.65     50.12 o 
 -21   1   2        7.05      -17.13     38.43 o 
 -19   1   2      780.22      716.80     58.25 o 
 -17   1   2     2398.75     1787.17     78.82 o 
 -15   1   2     1382.23     1398.31     66.06 o 
 -13   1   2     3472.41     2486.05     92.43 o 
 -11   1   2     8609.62     7004.80    205.79 o 
  -9   1   2     5317.78     5834.51    171.11 o 
  -7   1   2     5476.40     5465.10    188.93 o 
  -5   1   2     6859.05     6976.17    300.49 o 
  -3   1   2     5012.09     4955.42    277.91 o 
  -1   1   2    13980.01    14780.53    614.67 o 
   1   1   2      701.15      915.54     86.94 o 
   3   1   2      712.88      835.32     58.43 o 
   5   1   2     2610.92     3142.14    150.33 o 
   7   1   2     3430.49     2515.46    135.97 o 
  11   1   2      498.92      444.36     40.59 o 
  13   1   2     1973.92     1496.54     78.27 o 
  15   1   2     1194.79      978.27     69.03 o 
  17   1   2      301.96       82.46     56.39 o 
  19   1   2       79.74       46.78     59.42 o 
  21   1   2      153.54       71.85     73.16 o 
  23   1   2       90.29      110.83    124.19 o 
  25   1   2       80.10      114.43    157.71 o 
 -28   2   2       24.99       30.05    127.01 o 
 -26   2   2       10.87       65.10     97.15 o 
 -24   2   2       42.75       39.32     71.05 o 
 -22   2   2      192.85      356.96     80.77 o 
 -20   2   2      333.29      306.87     62.13 o 
 -18   2   2      820.77      371.75     70.21 o 
 -16   2   2      394.93      597.28     79.18 o 
 -12   2   2      372.32      523.18     46.62 o 
 -10   2   2      528.33      605.14     47.40 o 
  -6   2   2     1990.54     1954.68     69.41 o 
  -4   2   2     1479.22     2151.87    179.35 o 
  -2   2   2    23361.58    30262.30    936.18 o 
   0   2   2     2689.02     2040.32    107.70 o 
   4   2   2     5399.05     6285.66    374.30 o 
   6   2   2      275.29      296.78     59.01 o 
   8   2   2     1307.15     1280.91     82.17 o 
  10   2   2      594.58      456.32     56.10 o 
  12   2   2      945.79      929.26     79.79 o 
  14   2   2      161.84       96.70     49.06 o 
  16   2   2      324.61      469.43     73.50 o 
  18   2   2      710.02      821.94     97.03 o 
  20   2   2       70.41       17.98     91.57 o 
  22   2   2       37.29      -59.85    101.58 o 
  24   2   2       55.06       51.24    131.12 o 
  26   2   2       41.63      -83.86    142.68 o 
 -27   3   2       56.22      -64.30     90.73 o 
 -25   3   2       89.25       51.26     84.80 o 
 -23   3   2       30.11       27.15     72.00 o 
 -21   3   2       29.49        8.97     56.57 o 
 -19   3   2      161.41      114.21     45.17 o 
 -17   3   2      787.79     1206.98     83.35 o 
 -15   3   2      366.72      623.19     59.62 o 
 -13   3   2       42.92       27.33     27.75 o 
 -11   3   2     3745.66     3401.09    128.73 o 
  -9   3   2     3403.74     4040.89    173.18 o 
  -7   3   2      789.88      624.29     57.93 o 
  -5   3   2      799.42      511.28     72.37 o 
  -3   3   2    18345.20    18642.31    581.36 o 
  -1   3   2     9465.16    11320.33    379.82 o 
   1   3   2     6071.24     7563.01    389.41 o 
   3   3   2     2420.48     2250.35    107.10 o 
   5   3   2      551.33      831.31     86.49 o 
   7   3   2      664.60      695.12     58.71 o 
   9   3   2      348.12      469.20     54.34 o 
  11   3   2     1313.11     1161.90    166.82 o 
  13   3   2      370.61      624.13     70.18 o 
  15   3   2       34.78      101.19     50.49 o 
  17   3   2      120.66       85.34     59.23 o 
  19   3   2      185.60       10.66     84.25 o 
  21   3   2      156.26       25.94    101.84 o 
  23   3   2       38.73       28.90    117.25 o 
  25   3   2        2.31      -49.77     92.89 o 
 -26   4   2       18.17      -51.11     89.55 o 
 -24   4   2       50.49      -15.28     78.92 o 
 -22   4   2      116.02      130.93    129.97 o 
 -20   4   2      275.16      343.36     89.90 o 
 -18   4   2       92.91       32.08     58.59 o 
 -16   4   2      169.68      189.66     48.06 o 
 -14   4   2      860.24     1172.31     76.71 o 
 -12   4   2     1696.51     1467.86     77.42 o 
 -10   4   2       60.09      130.58     29.51 o 
  -8   4   2     4377.75     4061.25    150.79 o 
  -6   4   2     5579.48     4810.42    189.52 o 
  -4   4   2     1078.10     1152.06     81.05 o 
  -2   4   2     2556.48     2232.69     88.48 o 
   0   4   2      243.77      168.75     27.18 o 
   2   4   2     4483.42     3584.68    133.11 o 
   4   4   2     4419.35     5158.94    203.15 o 
   6   4   2     1003.43      986.25     58.40 o 
   8   4   2      541.56      481.70     59.91 o 
  10   4   2      239.78      345.47     51.71 o 
  12   4   2      640.75      917.97     81.27 o 
  14   4   2      101.78      127.58     53.07 o 
  16   4   2      866.69     1122.56    150.51 o 
  18   4   2      126.25      171.19    101.97 o 
  20   4   2       86.42       70.48     72.59 o 
  22   4   2       72.22      -46.73     89.71 o 
  24   4   2      118.76       71.09     93.08 o 
 -25   5   2      222.13      227.43    100.15 o 
 -23   5   2       83.13      -27.16     81.26 o 
 -21   5   2       54.21      -68.32     68.32 o 
 -19   5   2      575.11      540.11     94.46 o 
 -17   5   2     1237.38     1566.17    157.58 o 
 -15   5   2      639.13     1131.29    274.51 o 
 -13   5   2      230.34      145.84     39.85 o 
 -11   5   2      938.27      893.54     62.36 o 
  -9   5   2     3934.57     4631.36    168.97 o 
  -7   5   2     6269.07     5779.61    210.85 o 
  -5   5   2       54.39      136.21     28.25 o 
  -3   5   2     5984.02     6158.12    223.91 o 
  -1   5   2    13968.54    14005.02    466.34 o 
   1   5   2     8160.05     9160.16    307.57 o 
   3   5   2     1499.97     2027.23     88.45 o 
   5   5   2     1441.25     1232.31     64.65 o 
   7   5   2     3322.85     3257.88    129.37 o 
   9   5   2      937.03     1081.03     66.01 o 
  11   5   2       69.71       87.25     35.91 o 
  13   5   2       99.42      197.84     57.43 o 
  15   5   2      334.95      428.34    192.45 o 
  17   5   2      124.25      258.23     76.40 o 
  19   5   2      175.22       16.13     73.55 o 
  21   5   2      210.19        7.50     81.69 o 
  23   5   2       78.83       77.70     98.10 o 
  25   5   2        2.81      -48.03    152.31 o 
 -24   6   2       74.13      -86.99     86.99 o 
 -22   6   2      242.52      285.87     95.08 o 
 -20   6   2      286.53      196.41     90.73 o 
 -18   6   2       25.62       63.20     67.17 o 
 -16   6   2      114.20      120.43     67.74 o 
 -14   6   2     1083.87     1425.02    124.21 o 
 -12   6   2     1755.51     1869.65    133.40 o 
 -10   6   2       99.05      175.98     39.03 o 
  -8   6   2     1178.76     1209.90     71.81 o 
  -6   6   2     3876.23     3693.04    145.82 o 
  -4   6   2     5337.72     6373.19    234.99 o 
  -2   6   2     1346.95     1680.25     81.46 o 
   0   6   2     2628.00     2442.31    100.14 o 
   2   6   2     4163.08     4314.09    161.88 o 
   4   6   2     3194.75     3192.21    127.90 o 
   6   6   2      835.99     1292.12     67.42 o 
   8   6   2      333.17      335.27     51.24 o 
  10   6   2     1884.96     1661.49    118.98 o 
  12   6   2      863.62      930.35     97.34 o 
  14   6   2      101.83      102.66     62.55 o 
  16   6   2      476.32      353.67     81.46 o 
  18   6   2      626.13      534.07     96.83 o 
  20   6   2      103.37      114.20    102.74 o 
  22   6   2       62.93      -83.16     96.09 o 
  24   6   2      118.68      257.75    139.60 o 
 -23   7   2       52.95      121.39    101.57 o 
 -21   7   2        0.75      -16.41     84.34 o 
 -19   7   2      136.21      226.84     90.49 o 
 -17   7   2      377.09      307.54     88.53 o 
 -15   7   2      472.67      412.62     86.66 o 
 -13   7   2       58.83      -75.00     75.00 o 
 -11   7   2      743.47      927.32    102.11 o 
  -9   7   2     1999.46     2205.02    103.41 o 
  -7   7   2      959.75     1003.80     70.68 o 
  -5   7   2      560.51      713.23     59.11 o 
  -3   7   2     1934.12     2080.49     93.95 o 
  -1   7   2     4249.83     3674.93    159.79 o 
   1   7   2     3095.40     3623.73    148.76 o 
   3   7   2      955.20     1127.69    106.09 o 
   5   7   2     2953.40     2826.34    104.21 o 
   7   7   2     3340.61     3136.70    138.68 o 
   9   7   2      582.76      547.28     63.04 o 
  11   7   2      117.80       35.61     57.25 o 
  13   7   2     1730.34     2000.42    148.79 o 
  15   7   2      781.34      506.62     99.02 o 
  17   7   2        1.83        7.03     68.56 o 
  19   7   2        9.36       74.87     76.91 o 
  21   7   2       61.40       39.43    125.73 o 
  23   7   2       37.91       56.51    147.69 o 
 -22   8   2       67.00      152.56    108.23 o 
 -20   8   2      164.66      170.30     93.83 o 
 -18   8   2      134.49      113.04     86.82 o 
 -16   8   2      161.38      258.93     88.07 o 
 -14   8   2     1223.50     1630.80    149.33 o 
 -12   8   2     1119.61     1160.06    124.10 o 
 -10   8   2      591.44      545.48    124.44 o 
  -8   8   2      109.55      129.61     89.13 o 
  -6   8   2     3038.45     2696.04    122.72 o 
  -4   8   2     3157.40     3252.70    139.70 o 
  -2   8   2      226.87      221.05     43.94 o 
   0   8   2     1102.00     1396.46     85.54 o 
   2   8   2     2793.32     2710.55    118.77 o 
   4   8   2      848.85      852.22     67.50 o 
   6   8   2      233.11      255.86     49.85 o 
   8   8   2     1716.74     1619.36    100.45 o 
  10   8   2     1263.55     1312.16    147.11 o 
  12   8   2       83.74      -75.05     95.03 o 
  14   8   2      142.94       65.76     69.53 o 
  16   8   2       13.43      -38.20     88.10 o 
  18   8   2       82.83      101.84    123.55 o 
  20   8   2       88.96       89.64    138.57 o 
  22   8   2       37.46       -6.29    159.76 o 
 -21   9   2        0.42      -13.22    101.50 o 
 -19   9   2      104.04       78.34     93.74 o 
 -17   9   2      272.59      309.41    103.53 o 
 -15   9   2      243.94      229.54     87.54 o 
 -13   9   2       33.43       -0.86     67.60 o 
 -11   9   2      373.44      255.26     80.46 o 
  -9   9   2     1266.73     1335.95    127.13 o 
  -7   9   2      587.72      529.79     88.40 o 
  -5   9   2       12.96      -11.05     41.57 o 
  -3   9   2      302.14      194.07     47.52 o 
  -1   9   2      391.33      331.12     67.97 o 
   1   9   2      122.30       30.63     86.86 o 
   3   9   2       81.34       42.22     50.96 o 
   5   9   2      964.36     1236.15    127.01 o 
   7   9   2      636.53      442.85     81.54 o 
   9   9   2      103.29        7.50     66.33 o 
  11   9   2      306.14      129.68     70.19 o 
  13   9   2      867.95      652.95    100.03 o 
  15   9   2      543.65      623.52    107.19 o 
  17   9   2       53.71     -106.98    106.98 o 
  19   9   2      167.05      143.84    142.94 o 
 -20  10   2       38.89       65.17    106.41 o 
 -18  10   2       46.47        3.25     96.72 o 
 -16  10   2       32.42      -47.57     85.27 o 
 -14  10   2      170.35       78.39     82.14 o 
 -12  10   2      824.05      991.35    136.58 o 
 -10  10   2      751.39      925.56    132.09 o 
  -8  10   2      233.73      212.06     79.64 o 
  -6  10   2      635.93      653.13     97.35 o 
  -4  10   2     2326.20     2523.35    336.47 o 
  -2  10   2     1607.41     2141.62    168.61 o 
   0  10   2       34.74       19.89     49.45 o 
   2  10   2      906.65     1015.06    103.58 o 
   4  10   2      841.56      796.99    102.21 o 
   6  10   2      326.92      394.42    107.68 o 
   8  10   2      173.85      115.27     73.18 o 
  10  10   2      782.66      884.63    153.98 o 
  12  10   2      357.49      230.91     83.12 o 
  14  10   2       15.54      103.25    126.50 o 
  16  10   2      105.31      112.12    129.20 o 
  18  10   2       53.68     -125.99    128.81 o 
 -17  11   2      253.97       60.92    112.81 o 
 -15  11   2      227.78      407.97    111.61 o 
 -13  11   2       23.92        3.91     84.91 o 
 -11  11   2      144.44      103.27     88.62 o 
  -9  11   2      884.51      768.71    117.10 o 
  -7  11   2      812.14      853.32    115.13 o 
  -5  11   2       34.31       53.66    111.02 o 
  -3  11   2      567.85      780.41    139.86 o 
  -1  11   2     1132.20     1629.72    204.07 o 
   1  11   2      743.48      710.86    174.21 o 
   3  11   2       34.04      -10.62     66.46 o 
   5  11   2      942.74     1130.84    201.95 o 
   7  11   2      840.61      820.69    181.21 o 
   9  11   2       94.48       27.67     74.31 o 
  11  11   2       86.15      179.84    159.31 o 
  13  11   2      282.55      439.34    145.51 o 
  15  11   2      262.93      229.88    155.27 o 
  17  11   2       35.82     -138.83    138.83 o 
 -14  12   2      387.54      355.58    121.10 o 
 -12  12   2      553.31      383.04    181.91 o 
 -10  12   2       45.69       56.35     94.43 o 
  -8  12   2      427.55      579.48    198.10 o 
  -6  12   2     1271.31     1249.19    138.59 o 
  -4  12   2      863.50      838.87    182.62 o 
  -2  12   2      148.30      333.65    140.11 o 
   0  12   2      761.63      841.57    167.98 o 
   2  12   2     1211.05     1513.83    144.14 o 
   4  12   2      641.96      719.99    113.63 o 
   6  12   2       21.99      -62.83     85.47 o 
   8  12   2      495.81      609.59    112.76 o 
  10  12   2      595.47      364.73    153.08 o 
  12  12   2       91.90      132.02    143.45 o 
  14  12   2       60.19     -138.06    138.06 o 
 -11  13   2      211.93      114.32    105.54 o 
  -9  13   2      625.86      876.43    364.09 o 
  -7  13   2      405.50      350.09    163.23 o 
  -5  13   2      138.91       54.58    149.36 o 
  -3  13   2      539.46      686.43    190.07 o 
  -1  13   2     1253.53     1531.34    236.30 o 
   1  13   2      545.18      718.54    179.28 o 
   3  13   2       44.29      -87.07    127.27 o 
   5  13   2      336.68      148.55    101.17 o 
   7  13   2      367.96      117.64    142.04 o 
   9  13   2      140.30       22.99    150.51 o 
  11  13   2       13.37      -82.45    145.25 o 
  -6  14   2      403.70      304.50    177.36 o 
  -4  14   2      409.14      300.52    180.95 o 
  -2  14   2       67.49       35.83    158.35 o 
   0  14   2      279.36       35.70    163.36 o 
   2  14   2      448.15       97.99    153.60 o 
  -6 -14   3      146.29       97.96    104.23 o 
  -4 -14   3      323.24      142.32    106.70 o 
  -2 -14   3      212.18       67.99     94.94 o 
   0 -14   3       86.80      145.93     96.58 o 
   2 -14   3       90.27       45.21    153.34 o 
 -11 -13   3      106.21       51.48     98.51 o 
  -9 -13   3      355.66      338.79    173.18 o 
  -7 -13   3      369.51      476.04    115.57 o 
  -5 -13   3       73.41      154.58    188.98 o 
  -3 -13   3      211.60      317.28     96.70 o 
  -1 -13   3      768.50      896.33    126.35 o 
   1 -13   3      409.47      255.25     91.39 o 
   3 -13   3        6.29      -96.58    110.96 o 
   5 -13   3      269.84      391.95    154.50 o 
   7 -13   3      390.20      349.83    171.96 o 
   9 -13   3       68.72       22.22    159.25 o 
 -14 -12   3      269.86      135.66    110.48 o 
 -12 -12   3      454.86      633.37    127.64 o 
 -10 -12   3      288.95      309.18    101.95 o 
  -8 -12   3       24.29      -17.71     78.68 o 
  -6 -12   3      861.86     1296.56    148.16 o 
  -4 -12   3      956.62     1000.75    126.97 o 
  -2 -12   3      307.08      299.31     91.06 o 
   0 -12   3       10.79       25.65     70.12 o 
   2 -12   3      588.34      514.72    101.47 o 
   4 -12   3      733.95      615.16    168.75 o 
   6 -12   3      145.99       25.04    107.75 o 
   8 -12   3       47.33       63.59     76.59 o 
  10 -12   3      393.92      342.98    160.53 o 
  12 -12   3      361.20      357.63    280.10 o 
 -17 -11   3       35.93       45.65    124.44 o 
 -15 -11   3      419.07      467.89    111.79 o 
 -13 -11   3      568.52      446.53    109.23 o 
 -11 -11   3      121.62       88.90     82.88 o 
  -9 -11   3     1089.26     1271.17    136.85 o 
  -7 -11   3      997.20     1085.06    130.04 o 
  -5 -11   3      409.95      469.76     99.77 o 
  -3 -11   3      505.01      506.84     92.16 o 
  -1 -11   3     2284.32     2494.34    174.48 o 
   1 -11   3     1127.27     1424.07    131.49 o 
   3 -11   3       29.45       23.33     62.62 o 
   5 -11   3      717.31      719.29    103.04 o 
   7 -11   3     1232.76     1262.29    133.19 o 
   9 -11   3      465.10      443.67    135.62 o 
  11 -11   3        8.59       10.98     84.53 o 
  13 -11   3      439.27      605.78    114.82 o 
  15 -11   3      294.67      354.72    122.75 o 
 -20 -10   3      175.67      170.68    174.66 o 
 -18 -10   3      217.90      202.15    110.15 o 
 -16 -10   3        0.47       22.75     83.70 o 
 -14 -10   3      157.23      138.83     87.22 o 
 -12 -10   3      271.81      296.78     86.31 o 
 -10 -10   3      174.91      210.45    102.74 o 
  -8 -10   3       56.95      166.73     70.66 o 
  -6 -10   3      259.23       97.91     67.18 o 
  -4 -10   3      670.13      731.16     98.28 o 
  -2 -10   3      137.77      192.09     72.05 o 
   0 -10   3      502.63      734.12     97.07 o 
   2 -10   3      659.22      698.67     73.67 o 
   4 -10   3      972.26      955.03     82.09 o 
   6 -10   3      667.14      711.09    129.58 o 
   8 -10   3      535.25      475.64    115.33 o 
  10 -10   3      425.15      529.97     97.98 o 
  12 -10   3      308.29      169.47     96.00 o 
  14 -10   3      140.27       35.02     84.72 o 
  16 -10   3        9.94      -47.09    115.33 o 
  18 -10   3      138.97      162.88    118.04 o 
 -21  -9   3       43.94      -61.77    151.41 o 
 -19  -9   3      104.54       60.91     92.26 o 
 -17  -9   3      270.49      178.21     93.08 o 
 -15  -9   3      525.93      598.33    107.40 o 
 -13  -9   3      672.73      576.16    103.79 o 
 -11  -9   3      280.67      142.81     73.63 o 
  -9  -9   3      549.39      655.10    123.55 o 
  -7  -9   3     1250.47     1364.10    138.96 o 
  -5  -9   3     1169.96     1523.45    220.44 o 
  -3  -9   3      607.14      926.42    100.75 o 
  -1  -9   3     2373.13     2362.19    150.80 o 
   1  -9   3     1213.28     1196.22     84.38 o 
   3  -9   3      296.42      404.38     57.25 o 
   5  -9   3     1254.69     1536.51     97.89 o 
   7  -9   3      476.24      400.15     78.59 o 
   9  -9   3       11.68      -54.09     54.09 o 
  11  -9   3      171.33      129.78     74.05 o 
  13  -9   3      191.16      434.28     92.78 o 
  15  -9   3        9.17      -81.16     81.16 o 
  17  -9   3       35.31       31.91     96.21 o 
  19  -9   3      103.69      178.22    118.41 o 
 -22  -8   3       13.24       47.13    142.42 o 
 -20  -8   3      161.11      107.18     95.30 o 
 -18  -8   3      270.02      253.12    122.84 o 
 -16  -8   3       46.04      -55.87     70.17 o 
 -14  -8   3      330.86      332.12     82.40 o 
 -12  -8   3     1451.19     1812.89    149.27 o 
 -10  -8   3     1059.57     1050.53    111.82 o 
  -8  -8   3      443.43      351.66     73.07 o 
  -6  -8   3     2124.92     2111.52    140.42 o 
  -4  -8   3     2250.07     2066.74    137.93 o 
  -2  -8   3      347.61      417.65     73.80 o 
   0  -8   3     1407.52     1740.42     95.01 o 
   2  -8   3     3268.19     3223.55    146.72 o 
   4  -8   3     2157.24     1865.55     98.74 o 
   6  -8   3      202.34      183.76     63.50 o 
   8  -8   3     1046.02     1241.43    114.37 o 
  10  -8   3      874.72     1101.19    112.35 o 
  12  -8   3      595.33      860.37    109.96 o 
  14  -8   3      172.70       85.53     73.24 o 
  16  -8   3      213.77      225.46     90.31 o 
  18  -8   3       33.29      126.85     98.57 o 
  20  -8   3       26.54       73.12    110.56 o 
 -23  -7   3      106.48       44.18    151.28 o 
 -21  -7   3      129.29      -34.14     82.10 o 
 -19  -7   3        3.01      -39.10     74.09 o 
 -17  -7   3      592.79      729.86    207.21 o 
 -15  -7   3     1490.85     1514.91    137.38 o 
 -13  -7   3      514.04      676.10     93.77 o 
 -11  -7   3      244.13       97.98    164.45 o 
  -9  -7   3     2104.10     1942.41    135.26 o 
  -7  -7   3     2962.97     3172.77    218.96 o 
  -5  -7   3      256.70      193.52     55.10 o 
  -3  -7   3     1528.82     1747.80    129.54 o 
  -1  -7   3     2219.85     2200.40    109.63 o 
   1  -7   3     2687.91     2624.56    119.30 o 
   3  -7   3      414.20      571.38     54.58 o 
   5  -7   3      281.86      250.65     49.79 o 
   7  -7   3     1816.10     1684.00     93.57 o 
   9  -7   3     1955.56     1911.02    137.07 o 
  11  -7   3      167.60      117.28     60.27 o 
  13  -7   3      124.56      214.05     71.14 o 
  15  -7   3      515.15      629.72    125.66 o 
  17  -7   3      414.44      419.45    101.16 o 
  19  -7   3       48.70      -87.99    126.18 o 
  21  -7   3       22.04      141.91    183.65 o 
 -24  -6   3       11.14     -140.50    140.50 o 
 -22  -6   3      126.26        8.56     84.87 o 
 -20  -6   3      495.80      412.63     95.80 o 
 -18  -6   3      380.14      395.58    110.12 o 
 -16  -6   3       21.89      -44.17     77.89 o 
 -14  -6   3      550.47      368.19     75.77 o 
 -12  -6   3     1831.09     1830.18    258.20 o 
 -10  -6   3     1841.76     1922.39    129.35 o 
  -8  -6   3      257.94      312.42     60.03 o 
  -6  -6   3     1566.02     1687.24     80.61 o 
  -4  -6   3     5332.25     4944.34    213.11 o 
  -2  -6   3     3096.38     3050.23    129.14 o 
   0  -6   3      117.05      184.64     54.51 o 
   2  -6   3     1790.37     1565.03     94.42 o 
   4  -6   3     2888.46     2694.68    112.27 o 
   6  -6   3      654.14      828.25     90.42 o 
   8  -6   3      220.61      178.84     36.76 o 
  10  -6   3      790.96      767.02     88.94 o 
  12  -6   3      639.36      693.36     90.58 o 
  14  -6   3      679.04      527.95     87.93 o 
  16  -6   3       35.33      -48.98     67.11 o 
  18  -6   3      262.62      362.47     98.56 o 
  20  -6   3      238.02       20.95     98.58 o 
  22  -6   3       91.67      -18.24    180.95 o 
 -25  -5   3       90.95     -147.30    147.30 o 
 -23  -5   3      165.60       40.78     90.89 o 
 -21  -5   3      105.93       55.31     76.74 o 
 -19  -5   3        7.69      -33.68     65.32 o 
 -17  -5   3      155.13      175.00     68.65 o 
 -15  -5   3      825.59      702.51     92.43 o 
 -13  -5   3     1470.14     1236.16    107.95 o 
 -11  -5   3        8.34       56.32     43.46 o 
  -9  -5   3     1359.34     1392.76    147.43 o 
  -7  -5   3     2953.58     3162.30    164.46 o 
  -5  -5   3     4280.45     3867.89    146.77 o 
  -1  -5   3     8170.12     8425.82    658.68 o 
   1  -5   3     6588.68     6390.13    223.90 o 
   3  -5   3     1319.29     1285.79     68.14 o 
   5  -5   3     1714.72     1460.28     74.92 o 
   7  -5   3     4139.60     3873.97    150.53 o 
   9  -5   3     1023.55      912.60     85.12 o 
  11  -5   3      160.13       55.91     42.93 o 
  13  -5   3     2377.64     1731.96    105.06 o 
  15  -5   3     1211.82     1014.38     90.13 o 
  17  -5   3       85.19       17.73     71.52 o 
  19  -5   3       67.03       49.60     84.64 o 
  21  -5   3      102.24      116.10    154.75 o 
  23  -5   3       45.49       34.93    177.61 o 
 -26  -4   3       56.75      139.47    173.50 o 
 -24  -4   3       36.23      119.59     95.55 o 
 -22  -4   3        3.71      113.21     81.73 o 
 -20  -4   3      328.90      401.39     88.53 o 
 -18  -4   3     1315.40     1103.25    115.81 o 
 -16  -4   3      483.32      198.93    132.21 o 
 -14  -4   3      656.87     1104.21    100.70 o 
 -12  -4   3     2342.30     2480.54    179.80 o 
 -10  -4   3     3867.07     2801.90    156.87 o 
  -8  -4   3     1602.18     1957.85     90.78 o 
  -6  -4   3     3077.54     4011.46    145.25 o 
  -4  -4   3     3871.53     2726.53    107.61 o 
  -2  -4   3      520.61      602.58     76.10 o 
   0  -4   3     2536.65     2515.37    104.11 o 
   2  -4   3      997.60     1335.31     68.27 o 
   4  -4   3      459.45      458.16     33.10 o 
   6  -4   3      322.84      234.44     27.64 o 
   8  -4   3      140.06      120.87     24.52 o 
  10  -4   3     1655.48     1421.95     66.60 o 
  12  -4   3      578.45      581.57     63.26 o 
  14  -4   3       89.93       25.08     41.22 o 
  16  -4   3      382.70      369.81     92.77 o 
  18  -4   3      389.82      234.53     65.63 o 
  20  -4   3      162.33       58.41    123.67 o 
  22  -4   3        6.76      -88.09     88.09 o 
  24  -4   3        2.32      -80.78    161.56 o 
 -27  -3   3       14.13     -129.32    158.61 o 
 -25  -3   3       80.40       25.19     89.10 o 
 -23  -3   3      134.36      165.14    165.35 o 
 -21  -3   3       10.81       65.33     72.71 o 
 -19  -3   3      241.20      116.84     64.74 o 
 -17  -3   3     1115.12     1078.98    112.01 o 
 -15  -3   3      737.77      835.07    193.09 o 
 -13  -3   3       15.12      -26.13     26.13 o 
 -11  -3   3     1194.92     1147.53     69.33 o 
  -9  -3   3     4773.10     4827.38    171.84 o 
  -7  -3   3      973.18     1285.46     63.21 o 
  -5  -3   3     1122.95     1440.98     64.91 o 
  -3  -3   3     6401.15     5733.31    227.26 o 
  -1  -3   3     4780.18     5735.46    199.58 o 
   1  -3   3     5194.66     5554.02    160.71 o 
   3  -3   3     1764.41     2157.81     74.81 o 
   5  -3   3     3641.99     3756.23    139.44 o 
   7  -3   3     1785.05     1522.33    106.27 o 
   9  -3   3      420.85      416.67     45.81 o 
  11  -3   3      599.11      430.01     69.52 o 
  13  -3   3     1502.74     1364.41     88.97 o 
  15  -3   3      995.82     1376.52     97.37 o 
  17  -3   3      425.87      482.46     72.72 o 
  19  -3   3      302.79      184.33     77.86 o 
  21  -3   3      126.84       94.37     86.36 o 
  23  -3   3       98.61      134.93    150.51 o 
  25  -3   3       57.24       59.45    115.73 o 
 -28  -2   3        5.39      231.29    179.92 o 
 -26  -2   3       23.25      141.41     98.73 o 
 -24  -2   3       73.90      -82.58     82.58 o 
 -22  -2   3       24.85      -59.77     66.83 o 
 -20  -2   3      369.03      480.66     87.85 o 
 -18  -2   3      182.31      295.78     72.27 o 
 -16  -2   3      208.50      180.47     41.28 o 
 -14  -2   3      186.92      308.33     44.02 o 
 -12  -2   3     2202.00     2660.54    116.56 o 
 -10  -2   3      626.75      676.44     86.91 o 
  -8  -2   3      432.84      487.43     36.91 o 
  -6  -2   3      734.75      623.11     40.18 o 
  -4  -2   3     3081.64     2922.54    138.09 o 
  -2  -2   3    16598.02    19067.18    524.09 o 
   0  -2   3      191.79      192.75     29.99 o 
   2  -2   3    10107.05     9676.35    276.68 o 
   4  -2   3     6683.46     6899.02    237.61 o 
   6  -2   3     3260.49     3263.83    128.56 o 
   8  -2   3      437.06      517.15     46.43 o 
  10  -2   3     3707.99     3650.87    156.59 o 
  12  -2   3     2562.12     2438.41    103.73 o 
  14  -2   3      378.21      272.06     87.83 o 
  16  -2   3      377.72      116.46     65.86 o 
  18  -2   3      466.50      374.47    134.78 o 
  20  -2   3      137.52       75.58     76.84 o 
  22  -2   3       29.08       99.20     87.31 o 
  24  -2   3       28.09       -6.14     95.23 o 
 -27  -1   3       40.54      -66.02    123.03 o 
 -25  -1   3       50.86      161.25    108.52 o 
 -23  -1   3      155.10      146.51     85.53 o 
 -21  -1   3      447.83      177.52     63.49 o 
 -19  -1   3       90.44       82.55     41.57 o 
 -17  -1   3      804.52     1127.02     76.72 o 
 -15  -1   3     2747.88     1917.30     92.37 o 
 -13  -1   3     1092.01      673.81     83.89 o 
 -11  -1   3       37.11       76.91     25.84 o 
  -9  -1   3     2240.05     2361.57    120.80 o 
  -7  -1   3     7259.24     7004.71    270.23 o 
  -5  -1   3      420.80      424.67     32.87 o 
  -3  -1   3     2146.65     2005.81     66.81 o 
  -1  -1   3      845.89     1057.99     53.84 o 
   1  -1   3     4681.84     5419.94    156.47 o 
   3  -1   3     3241.44     3340.31    122.84 o 
   5  -1   3     1486.73      991.54     52.68 o 
   7  -1   3     4364.94     4740.24    169.02 o 
   9  -1   3     2367.22     2132.49     96.10 o 
  11  -1   3      196.70      104.33     37.97 o 
  13  -1   3      409.32      252.23     65.47 o 
  15  -1   3      448.33      719.84     90.89 o 
  17  -1   3      493.49      699.23     95.09 o 
  19  -1   3       98.69      -60.23     60.23 o 
  21  -1   3      155.46      178.17     79.52 o 
  23  -1   3       84.29       68.22     89.97 o 
  25  -1   3       87.73       88.16    108.38 o 
 -28   0   3       70.72       40.33    133.31 o 
 -26   0   3       38.42      114.68    147.30 o 
 -24   0   3        3.21      100.04    119.05 o 
 -22   0   3      128.59       46.72     61.18 o 
 -20   0   3      147.98      132.62     47.01 o 
 -18   0   3      380.56      495.86    106.43 o 
 -16   0   3      157.45       81.21     37.22 o 
 -14   0   3      276.80      243.52     39.20 o 
 -12   0   3     2240.61     1959.35     92.12 o 
 -10   0   3     4408.96     4444.06    162.97 o 
  -8   0   3      779.67      699.75     45.84 o 
  -6   0   3     4368.68     3996.35    141.87 o 
  -4   0   3     6895.79     7141.55    238.38 o 
  -2   0   3      318.31      433.09     32.49 o 
   0   0   3    10885.61    12416.98    402.48 o 
   2   0   3    11193.37    10766.41    477.42 o 
   4   0   3     4930.43     5045.80    173.77 o 
   8   0   3      613.86      537.27     67.58 o 
  10   0   3      932.17     1321.68     68.23 o 
  14   0   3        2.61      139.18     60.88 o 
  16   0   3      243.12      175.37     61.88 o 
  20   0   3       19.90      126.21     73.88 o 
  22   0   3        2.98        2.00     81.02 o 
  24   0   3       85.91       46.73     88.72 o 
  26   0   3       67.38       70.12    164.00 o 
 -25   1   3       68.90      163.49    100.69 o 
 -23   1   3      176.69      194.20     70.14 o 
 -19   1   3      103.21        0.31     41.45 o 
 -17   1   3      909.64     1199.51     99.67 o 
 -15   1   3     2986.96     2056.06    100.10 o 
 -13   1   3     1151.55      808.46     59.78 o 
 -11   1   3       14.69       34.37     26.27 o 
  -9   1   3     2747.20     2560.33    104.11 o 
  -7   1   3     7553.71     7104.91    292.09 o 
  -5   1   3      404.84      424.94     41.00 o 
  -3   1   3     2082.64     1993.80     97.66 o 
  -1   1   3      604.20      802.73     62.50 o 
   1   1   3     4726.19     5209.83    463.10 o 
   3   1   3     3102.12     3436.06    184.16 o 
   5   1   3     1789.06     1292.96     74.18 o 
   7   1   3     4116.92     4517.21    210.68 o 
   9   1   3     2454.45     2340.83     93.01 o 
  11   1   3      189.68      145.29     44.54 o 
  13   1   3      528.08      394.71     64.71 o 
  15   1   3      458.32      783.29     92.43 o 
  17   1   3      432.50      672.37    107.94 o 
  19   1   3       99.82      -63.79     63.79 o 
  21   1   3      162.51      157.03     82.10 o 
  23   1   3       75.82       81.42    128.68 o 
  25   1   3       77.73      159.38    154.88 o 
 -26   2   3       23.46       21.80     85.86 o 
 -24   2   3       71.21      117.45     79.23 o 
 -22   2   3       38.89       73.58     62.64 o 
 -20   2   3      445.92      500.99     96.45 o 
 -18   2   3      213.79      107.74     42.58 o 
 -16   2   3      202.29      278.26     79.30 o 
 -14   2   3      281.58      438.92     44.98 o 
 -12   2   3     2381.88     2866.66    179.85 o 
 -10   2   3      646.65      588.96    120.40 o 
  -8   2   3      420.81      430.63     50.78 o 
  -6   2   3      454.32      336.25     58.50 o 
  -4   2   3     2786.80     2230.93    123.18 o 
  -2   2   3    16154.25    18607.03    747.76 o 
   0   2   3      226.41      291.15    124.57 o 
   2   2   3     9770.24     9876.12    400.34 o 
   4   2   3     6601.30     7075.47    295.92 o 
   6   2   3     3352.45     3281.95    157.41 o 
   8   2   3      474.20      624.50     70.51 o 
  10   2   3     3671.14     3658.84    277.40 o 
  12   2   3     2579.19     2564.41    141.07 o 
  14   2   3      443.42      337.62     65.46 o 
  16   2   3      345.65      181.31     64.92 o 
  18   2   3      427.22      576.30     88.43 o 
  20   2   3      141.34      253.31     85.56 o 
  22   2   3       34.55      -61.77    113.14 o 
  24   2   3       22.80     -132.02    132.02 o 
 -27   3   3       12.99      -89.32     89.32 o 
 -25   3   3       74.02       -7.60     82.54 o 
 -23   3   3      138.37      121.89     73.85 o 
 -21   3   3       10.49      -49.42     60.32 o 
 -19   3   3      255.48      205.70     67.89 o 
 -17   3   3     1224.57     1187.91    111.06 o 
 -15   3   3      878.94      941.72    114.64 o 
 -13   3   3       30.75      -26.29     26.29 o 
 -11   3   3     1243.15     1291.42     64.28 o 
  -9   3   3     4787.86     4411.30    163.91 o 
  -7   3   3      910.80     1368.84     83.49 o 
  -5   3   3     1002.96     1277.89     81.08 o 
  -3   3   3     6332.89     5269.33    186.31 o 
  -1   3   3     4259.17     5783.85    248.78 o 
   1   3   3     4382.27     4890.54    232.43 o 
   3   3   3     1693.66     2168.30    113.73 o 
   5   3   3     3448.24     3413.35    168.77 o 
   7   3   3     1406.18     1300.63     87.90 o 
   9   3   3      275.55      305.40     56.44 o 
  11   3   3      617.46      429.82     72.43 o 
  13   3   3     1297.48     1145.96    105.24 o 
  15   3   3      845.62     1387.05    117.29 o 
  17   3   3      483.06      649.52     90.29 o 
  19   3   3      300.43       12.59     98.37 o 
  21   3   3      100.46      147.18    121.88 o 
  23   3   3       95.93      167.72    150.64 o 
  25   3   3       65.65     -148.20    148.20 o 
 -26   4   3       47.16       57.92     89.82 o 
 -24   4   3       34.08      -30.64     70.38 o 
 -22   4   3        8.34      -29.50     67.17 o 
 -20   4   3      279.69      345.49     75.24 o 
 -18   4   3     1249.61     1302.47    244.97 o 
 -16   4   3      484.09      266.40     64.52 o 
 -14   4   3      584.55      755.33     88.18 o 
 -12   4   3     2288.77     2358.70    102.07 o 
 -10   4   3     3894.17     3078.27    117.78 o 
  -8   4   3     1603.77     1936.10    115.00 o 
  -6   4   3     2819.46     3565.21    182.05 o 
  -4   4   3     3873.97     2672.13    103.14 o 
  -2   4   3      726.47      796.15     68.18 o 
   0   4   3     2567.10     2710.19    104.33 o 
   2   4   3     1393.19     1674.49     77.81 o 
   4   4   3      442.71      303.41     48.69 o 
   6   4   3      206.79      121.27     38.35 o 
   8   4   3      139.17       73.02     39.09 o 
  10   4   3     1766.77     1582.44    180.31 o 
  12   4   3      606.16      767.32     81.86 o 
  14   4   3       60.77       -6.01     51.81 o 
  16   4   3      395.09      327.48    103.90 o 
  18   4   3      364.00      351.37    120.72 o 
  20   4   3      133.10      184.68    113.40 o 
  22   4   3        4.39      -56.76    127.53 o 
  24   4   3        2.82      -25.67    100.75 o 
 -25   5   3       98.12       25.95     84.78 o 
 -23   5   3      169.94      100.12     84.73 o 
 -21   5   3      114.14      156.62     76.74 o 
 -19   5   3        6.64       14.18     67.49 o 
 -17   5   3      181.14      255.06     71.38 o 
 -15   5   3      751.20      602.61     88.16 o 
 -13   5   3     1400.28     1067.24    121.43 o 
 -11   5   3       16.03       42.49     46.06 o 
  -9   5   3     1225.05      960.21     99.29 o 
  -7   5   3     2814.00     3179.95    123.66 o 
  -5   5   3     4192.97     3842.24    143.91 o 
  -3   5   3      909.90     1470.49     80.40 o 
  -1   5   3     7508.90     7756.60    273.76 o 
   1   5   3     6401.24     6083.60    219.87 o 
   3   5   3     1396.43     1275.44     69.75 o 
   5   5   3     1601.81     1443.15     99.61 o 
   7   5   3     4113.53     3872.58    152.11 o 
   9   5   3      935.33     1007.91     70.02 o 
  13   5   3     2366.29     1535.84    183.26 o 
  15   5   3     1243.30     1311.48    165.93 o 
  17   5   3       58.07      110.30     92.08 o 
  19   5   3       68.21       47.09     76.77 o 
  21   5   3      107.27       52.79     89.63 o 
  23   5   3       39.95       48.02    107.95 o 
 -24   6   3       12.68      -23.35     89.90 o 
 -22   6   3      134.48      -46.33     75.67 o 
 -20   6   3      510.06      424.76    183.07 o 
 -18   6   3      390.28      374.91     86.16 o 
 -16   6   3       24.23       37.32     64.34 o 
 -14   6   3      581.28      386.12    107.11 o 
 -12   6   3     1809.18     1876.12    140.82 o 
 -10   6   3     1725.21     1668.44    124.09 o 
  -8   6   3      265.61      252.22     38.35 o 
  -6   6   3     1693.11     1741.58     82.13 o 
  -4   6   3     5229.31     4661.70    176.62 o 
  -2   6   3     3145.99     3348.18    128.46 o 
   0   6   3      116.58      156.17     35.18 o 
   2   6   3     1774.76     1566.94     78.68 o 
   4   6   3     2624.58     2411.06    109.50 o 
   6   6   3      564.39      597.65     56.98 o 
   8   6   3      212.51      115.84     39.26 o 
  10   6   3      706.40      740.23     64.62 o 
  12   6   3      527.67      551.53     82.87 o 
  14   6   3      608.57      368.64     80.01 o 
  16   6   3       49.19      -32.77     66.31 o 
  18   6   3      255.89      446.14     96.77 o 
  20   6   3      224.93      238.60     95.18 o 
  22   6   3       86.80       13.22    123.29 o 
 -23   7   3      110.57       90.64     99.93 o 
 -21   7   3      130.97      -18.81     85.82 o 
 -19   7   3        6.02       47.19     78.31 o 
 -17   7   3      555.58      623.48    109.66 o 
 -15   7   3     1350.25     1372.91    136.49 o 
 -13   7   3      467.00      455.51     87.12 o 
 -11   7   3      262.83      209.84    102.74 o 
  -9   7   3     2070.55     1841.25    128.40 o 
  -7   7   3     2879.35     3124.04    172.95 o 
  -5   7   3      242.51      199.14     79.44 o 
  -3   7   3     1639.43     1836.94     89.18 o 
  -1   7   3     2512.34     2563.65    108.83 o 
   1   7   3     2711.55     2788.07    119.63 o 
   3   7   3      411.08      407.19     63.22 o 
   5   7   3      300.25      305.48     66.91 o 
   7   7   3     1807.10     1850.99     95.50 o 
   9   7   3     1863.60     2036.57    136.71 o 
  11   7   3      160.38      109.58     58.25 o 
  13   7   3       87.17       42.73     65.32 o 
  15   7   3      501.43      646.36     99.16 o 
  17   7   3      439.51      382.89     94.35 o 
  19   7   3       47.62       58.00    130.48 o 
  21   7   3       18.09       36.86     97.12 o 
 -22   8   3        9.09      104.10    104.06 o 
 -20   8   3      139.69      201.22    101.26 o 
 -18   8   3      255.15      188.63     88.87 o 
 -16   8   3       45.27      -72.59     72.59 o 
 -14   8   3      319.38      242.72     81.11 o 
 -12   8   3     1421.15     1637.61    166.89 o 
 -10   8   3      972.54      960.08    142.49 o 
  -8   8   3      451.05      408.52     76.30 o 
  -6   8   3     2073.16     2173.82    140.29 o 
  -4   8   3     2120.79     2023.18    100.19 o 
  -2   8   3      348.42      316.84    101.47 o 
   0   8   3     1382.64     1587.47     91.71 o 
   2   8   3     3122.12     3772.03    245.51 o 
   4   8   3     2045.66     2032.17    100.13 o 
   6   8   3      267.86      168.26     62.73 o 
   8   8   3      986.25      857.03     98.60 o 
  10   8   3      802.45      749.37     98.21 o 
  12   8   3      655.37      768.79    100.60 o 
  14   8   3      212.92       94.47     71.06 o 
  16   8   3      203.98      133.72     82.84 o 
  18   8   3       26.55      161.93     92.52 o 
  20   8   3       42.73       86.43    146.02 o 
 -21   9   3       36.77       29.45    103.85 o 
 -19   9   3      116.33      -31.77     92.59 o 
 -17   9   3      317.30       84.76     93.43 o 
 -15   9   3      519.18      547.46    140.18 o 
 -13   9   3      600.85      445.59     99.72 o 
 -11   9   3      336.89      247.37     84.93 o 
  -9   9   3      539.93      653.20     99.08 o 
  -7   9   3     1057.52      942.26    113.38 o 
  -5   9   3     1048.65     1270.03    123.58 o 
  -3   9   3      643.28      811.80    165.54 o 
  -1   9   3     2007.65     2289.41    115.97 o 
   1   9   3      931.21     1015.53    106.39 o 
   3   9   3      300.97      416.82     77.86 o 
   5   9   3     1173.66     1320.62    123.69 o 
   7   9   3      373.20      203.26     67.47 o 
   9   9   3       10.16        1.36     64.73 o 
  11   9   3      179.49      150.87     73.62 o 
  13   9   3      169.19      109.83     94.14 o 
  15   9   3        0.03      126.69     85.10 o 
  17   9   3       46.85      -56.02     88.79 o 
  19   9   3      104.71      -29.92    164.26 o 
 -20  10   3      174.32      -22.64    105.35 o 
 -18  10   3      210.28      141.38    107.35 o 
 -16  10   3        0.34      -24.60     84.52 o 
 -14  10   3      140.80      182.56     90.60 o 
 -12  10   3      279.07      190.92     87.11 o 
 -10  10   3      199.02      157.43     78.65 o 
  -8  10   3       54.03      -55.76     68.16 o 
  -6  10   3      244.73      125.52    104.09 o 
  -4  10   3      728.85      789.03    103.43 o 
  -2  10   3       91.50      148.30     71.13 o 
   0  10   3      542.34      705.59     77.95 o 
   2  10   3      788.47      878.37    155.97 o 
   4  10   3      929.56      736.49    100.79 o 
   6  10   3      555.57      335.23    129.58 o 
   8  10   3      584.65      565.28     93.42 o 
  10  10   3      426.87      456.05     89.07 o 
  12  10   3      227.25      197.92     82.54 o 
  14  10   3      117.35        9.47     81.87 o 
  16  10   3        9.25     -105.95    122.77 o 
  18  10   3      119.39      164.90    151.67 o 
 -17  11   3       36.20      103.65    113.96 o 
 -15  11   3      450.29      369.82    116.90 o 
 -13  11   3      603.40      472.49    113.68 o 
 -11  11   3       91.64       65.29     86.71 o 
  -9  11   3     1050.27     1274.30    175.56 o 
  -7  11   3     1001.97     1266.88    137.55 o 
  -5  11   3      445.97      385.54     96.02 o 
  -3  11   3      426.98      439.52     93.57 o 
  -1  11   3     2235.86     2550.14    247.35 o 
   1  11   3     1141.60     1377.75    208.82 o 
   3  11   3       19.97      -62.06     80.91 o 
   5  11   3      724.09      653.69    166.95 o 
   7  11   3     1198.24     1392.28    157.71 o 
   9  11   3      465.85      393.29     95.04 o 
  11  11   3        9.48      -26.21     75.31 o 
  13  11   3      439.42      447.98    108.34 o 
  15  11   3      275.61      222.18    169.26 o 
 -14  12   3      297.49       62.02    111.54 o 
 -12  12   3      468.61      581.84    351.50 o 
 -10  12   3      277.04      -31.30    108.71 o 
  -8  12   3       26.03      -89.21     89.94 o 
  -6  12   3      879.84     1144.44    144.16 o 
  -4  12   3      893.06     1186.52    206.12 o 
  -2  12   3      245.13      323.89    146.28 o 
   0  12   3       14.50      -98.63    111.60 o 
   2  12   3      555.83      676.03    161.82 o 
   4  12   3      756.07      546.19    154.50 o 
   6  12   3      171.80      -28.03     81.04 o 
   8  12   3       46.72        9.81     99.66 o 
  10  12   3      408.02      480.96    109.23 o 
  12  12   3      385.40      341.35    161.30 o 
 -11  13   3      109.73      200.09    120.54 o 
  -9  13   3      385.07      307.90    114.93 o 
  -7  13   3      403.78      144.86    146.79 o 
  -5  13   3       75.50      -72.30    126.11 o 
  -3  13   3      229.87       74.36    151.28 o 
  -1  13   3      803.21      447.05    174.02 o 
   1  13   3      418.01      461.82    165.28 o 
   3  13   3       10.17     -115.71    123.16 o 
   5  13   3      263.73      212.29    149.49 o 
   7  13   3      393.71      343.79    163.49 o 
   9  13   3       82.76      120.33    153.98 o 
  -4  14   3      317.96      258.65    188.53 o 
  -2  14   3      242.53      -83.35    166.31 o 
   0  14   3       74.86      149.10    160.79 o 
   2  14   3       72.29      219.86    185.19 o 
 -11 -13   4        6.29       13.93    117.25 o 
  -9 -13   4      108.60       66.41    100.62 o 
  -7 -13   4      365.16      305.41    109.03 o 
  -5 -13   4      360.10      425.38    114.29 o 
  -3 -13   4       23.19      115.88     88.34 o 
  -1 -13   4      205.86      158.79     94.23 o 
   1 -13   4      561.46      438.57    173.63 o 
   3 -13   4      188.60      153.72    149.23 o 
   5 -13   4       55.72       17.85    150.00 o 
   7 -13   4      341.49      289.21    181.98 o 
 -14 -12   4       95.38       -7.68    109.54 o 
 -12 -12   4      341.28      218.08    153.79 o 
 -10 -12   4      382.14      374.71    113.20 o 
  -8 -12   4       57.50      -24.35    108.52 o 
  -6 -12   4      113.38       -9.28     77.90 o 
  -4 -12   4      846.49      744.17    118.87 o 
  -2 -12   4      979.96      729.29    118.52 o 
   0 -12   4      119.37       94.94     73.93 o 
   2 -12   4      188.34      193.67    140.24 o 
   4 -12   4      991.91     1152.23    211.00 o 
   6 -12   4      952.73     1153.39    209.08 o 
   8 -12   4      103.23       63.08     96.73 o 
  10 -12   4      181.28      194.63    103.23 o 
  12 -12   4      486.19      700.06    133.63 o 
 -17 -11   4       37.70       58.94    105.09 o 
 -15 -11   4      320.32      353.66    161.37 o 
 -13 -11   4      330.02      165.48    136.97 o 
 -11 -11   4       25.51      123.08     88.85 o 
  -9 -11   4      370.13      562.03    108.73 o 
  -7 -11   4     1784.45     1884.00    167.85 o 
  -5 -11   4      567.24      578.91    101.18 o 
  -3 -11   4      326.25      329.32     85.92 o 
  -1 -11   4     1232.22     1176.41    164.45 o 
   1 -11   4      984.93      988.36    114.23 o 
   3 -11   4      193.12       60.87    114.43 o 
   5 -11   4      101.55       20.45     73.86 o 
   7 -11   4      380.84      462.29     98.45 o 
   9 -11   4      387.83      382.05     99.98 o 
  11 -11   4      169.41       65.32     84.94 o 
  13 -11   4       52.18      -66.59     90.14 o 
  15 -11   4       69.14      140.63    155.39 o 
 -20 -10   4       83.38      358.03    238.36 o 
 -18 -10   4      168.11      148.07    105.27 o 
 -16 -10   4       67.13       45.87     90.82 o 
 -14 -10   4       30.00      -24.91     80.17 o 
 -12 -10   4      408.47      464.78     98.61 o 
 -10 -10   4      740.32      850.18    115.05 o 
  -8 -10   4       42.71       16.52     66.12 o 
  -6 -10   4      224.77      163.71     80.07 o 
  -4 -10   4      367.34      254.72     75.03 o 
  -2 -10   4      731.73      611.24     92.76 o 
   0 -10   4       84.52       52.88     56.52 o 
   2 -10   4      484.51      268.89    130.09 o 
   4 -10   4     1008.35      917.13    109.15 o 
   6 -10   4      332.17      257.84     82.65 o 
   8 -10   4        6.95      -56.19     68.39 o 
  10 -10   4      235.61      120.99    111.60 o 
  12 -10   4      445.46      431.67    117.83 o 
  14 -10   4      154.84      -78.73     78.73 o 
  16 -10   4       19.26      -95.49     95.49 o 
 -21  -9   4       95.48      278.92    111.84 o 
 -19  -9   4      143.30       64.35     93.44 o 
 -17  -9   4      296.90      319.42     97.57 o 
 -15  -9   4      378.45      319.65     98.79 o 
 -13  -9   4      136.34      213.79     87.10 o 
 -11  -9   4      446.80      400.20     95.03 o 
  -9  -9   4      554.26      671.35    102.49 o 
  -7  -9   4      284.03      166.06     86.24 o 
  -5  -9   4      105.80      114.66     73.91 o 
  -3  -9   4      630.20      725.89     94.39 o 
  -1  -9   4     1553.99     1377.85    121.53 o 
   1  -9   4      412.43      310.86     53.79 o 
   3  -9   4       75.42       47.83     42.63 o 
   5  -9   4      302.01      385.60     91.70 o 
   7  -9   4      798.92      829.58    105.61 o 
   9  -9   4      266.52      194.01     72.77 o 
  11  -9   4      208.83       78.98     70.74 o 
  13  -9   4      178.67       58.50    113.01 o 
  15  -9   4      142.12        9.31     90.36 o 
  17  -9   4       13.60      156.90    103.38 o 
  19  -9   4       11.69     -135.75    135.75 o 
 -22  -8   4       28.86       57.71    102.91 o 
 -20  -8   4      107.37      182.89     96.84 o 
 -18  -8   4      100.53      106.51     85.50 o 
 -16  -8   4       94.01      173.11     81.59 o 
 -14  -8   4       43.68      -18.09     65.74 o 
 -12  -8   4      248.30      327.03     83.71 o 
 -10  -8   4      601.33      703.74     99.79 o 
  -8  -8   4      587.53      560.95     90.16 o 
  -6  -8   4      577.47      675.76     88.59 o 
  -4  -8   4     1617.24     1529.98    123.04 o 
  -2  -8   4      357.21      281.39     50.22 o 
   0  -8   4      186.38      273.75     49.47 o 
   2  -8   4      527.45      792.24     89.69 o 
   4  -8   4     1081.15      956.16     77.09 o 
   6  -8   4      715.59      668.89     92.80 o 
   8  -8   4      568.43      562.32    146.47 o 
  10  -8   4      110.15       99.45     96.19 o 
  12  -8   4      430.32      392.99    104.47 o 
  14  -8   4      755.62      598.74    191.35 o 
  16  -8   4      372.86      149.62     88.04 o 
  18  -8   4      197.94      197.40    137.61 o 
  20  -8   4      235.21      274.44    200.21 o 
 -23  -7   4       68.10       -8.62    169.26 o 
 -21  -7   4       82.56       68.03    181.85 o 
 -19  -7   4       46.02      -54.95     73.12 o 
 -17  -7   4       82.72       65.06     72.36 o 
 -15  -7   4      699.12      746.77    103.97 o 
 -13  -7   4      834.10     1087.72    126.69 o 
 -11  -7   4      157.76      229.30     69.61 o 
  -9  -7   4      913.94      957.08    137.35 o 
  -7  -7   4     2165.29     1911.91    135.45 o 
  -5  -7   4     2833.81     2970.30    170.91 o 
  -3  -7   4     1502.51     1594.36    104.95 o 
  -1  -7   4     3058.64     3184.32    133.73 o 
   1  -7   4     3678.55     3761.45    165.97 o 
   3  -7   4     2822.96     3045.43    135.64 o 
   5  -7   4      256.86      303.69     46.95 o 
   7  -7   4     1082.61     1498.86    218.39 o 
   9  -7   4     3031.06     3031.48    176.05 o 
  11  -7   4     1394.18     1247.19    143.26 o 
  13  -7   4       16.53       79.57    140.18 o 
  15  -7   4      586.36      483.49    107.81 o 
  17  -7   4      775.75      478.51    110.57 o 
  19  -7   4      273.29      168.75    162.46 o 
  21  -7   4       50.30      171.06    179.67 o 
 -24  -6   4       48.87       42.30    104.71 o 
 -22  -6   4       31.78      -84.87     86.10 o 
 -20  -6   4      227.75      149.61     83.53 o 
 -18  -6   4      285.47      345.66    149.04 o 
 -16  -6   4       40.12      122.20     72.28 o 
 -14  -6   4       68.96      -22.16     53.45 o 
 -12  -6   4      779.74      972.28    105.14 o 
 -10  -6   4     1017.50     1016.35    104.96 o 
  -8  -6   4      298.06      387.50     63.87 o 
  -6  -6   4      132.42      102.42     33.35 o 
  -4  -6   4     1207.52     1274.57     75.85 o 
  -2  -6   4     5225.91     5054.28    186.94 o 
   0  -6   4     2210.60     2250.41    105.53 o 
   2  -6   4     1157.42     1554.21     83.82 o 
   4  -6   4     4716.27     5373.48    260.10 o 
   6  -6   4     3440.14     3313.81    232.21 o 
   8  -6   4      608.75      490.71    105.18 o 
  10  -6   4     1150.71     1194.73    111.71 o 
  12  -6   4     1527.74     1987.71    150.18 o 
  14  -6   4      296.53      400.09     87.35 o 
  16  -6   4       13.00      -64.88     64.88 o 
  18  -6   4       42.25       63.19    137.03 o 
  20  -6   4       70.73       62.29    142.04 o 
  22  -6   4       40.18       73.59    169.65 o 
 -25  -5   4        1.27      -40.55    104.43 o 
 -23  -5   4      130.32       26.16     85.98 o 
 -21  -5   4      399.95      156.62    140.82 o 
 -19  -5   4      123.94      110.85     72.18 o 
 -17  -5   4      252.38      245.17     75.15 o 
 -15  -5   4      656.23      675.69     91.38 o 
 -13  -5   4      489.86      633.34     87.17 o 
 -11  -5   4      270.81      336.07     66.16 o 
  -9  -5   4      412.76      405.31     57.21 o 
  -7  -5   4     2008.54     1908.98     87.06 o 
  -5  -5   4      803.81      874.57     60.78 o 
  -3  -5   4      478.64      565.43     52.21 o 
  -1  -5   4      683.97      876.07     57.41 o 
   1  -5   4     1389.78     1380.41     70.88 o 
   3  -5   4      494.80      360.89     40.20 o 
   5  -5   4      301.03      253.37     31.25 o 
   7  -5   4     1795.65     1785.41     93.65 o 
   9  -5   4     1143.15     1312.64     89.73 o 
  11  -5   4      231.99      165.97     49.46 o 
  13  -5   4       45.56       40.47     47.37 o 
  15  -5   4      450.87      575.20     91.90 o 
  17  -5   4      396.40      382.25     75.35 o 
  19  -5   4       82.90       83.16     89.65 o 
  21  -5   4       29.51       72.82    153.98 o 
  23  -5   4       43.80     -115.33    164.13 o 
 -26  -4   4       78.46        8.87    105.29 o 
 -24  -4   4      116.91      -84.15     84.15 o 
 -22  -4   4       51.92      -73.05     73.05 o 
 -20  -4   4        8.11       87.88     73.23 o 
 -18  -4   4      434.96      481.37     86.78 o 
 -14  -4   4       99.52       32.95     51.60 o 
 -12  -4   4     1942.16     2078.78    130.38 o 
 -10  -4   4     3722.53     3380.36    135.73 o 
  -8  -4   4       97.08       49.67     27.20 o 
  -6  -4   4     2045.57     2124.45    114.58 o 
  -4  -4   4     6298.69     6802.34    230.34 o 
  -2  -4   4     2792.09     2879.88    124.21 o 
   0  -4   4     3893.22     4579.19    145.72 o 
   2  -4   4     4917.13     5465.71    164.25 o 
   4  -4   4     2827.97     2784.53     93.90 o 
   6  -4   4      422.72      300.91     48.80 o 
   8  -4   4      122.96       70.39     33.24 o 
  10  -4   4      771.06      868.59     72.68 o 
  12  -4   4     1114.27     1204.08     84.92 o 
  14  -4   4      647.85      724.55    108.72 o 
  16  -4   4      107.30       -4.31     50.92 o 
  18  -4   4       38.37       21.23     74.48 o 
  20  -4   4       63.47      134.26     89.57 o 
  22  -4   4       62.73      130.41     97.88 o 
  24  -4   4        1.72     -104.10    104.10 o 
 -27  -3   4       38.49     -104.44    104.44 o 
 -25  -3   4       11.62      115.71    110.64 o 
 -23  -3   4      115.37      218.71     90.37 o 
 -21  -3   4       79.60      134.58     77.61 o 
 -19  -3   4       26.11      -56.51     66.52 o 
 -17  -3   4      115.91      132.91     61.96 o 
 -15  -3   4      767.83      980.11    101.15 o 
 -13  -3   4      237.54      358.48     35.02 o 
 -11  -3   4       37.26      -10.72     27.91 o 
  -9  -3   4      533.59      516.28     54.13 o 
  -7  -3   4     2749.29     2714.56    106.76 o 
  -5  -3   4      928.66      990.99     62.86 o 
  -3  -3   4     1171.38     1081.19     57.51 o 
  -1  -3   4     1216.86     1170.75     48.84 o 
   1  -3   4     7682.51     7793.92    238.25 o 
   3  -3   4     1323.94     1454.89     58.03 o 
   5  -3   4     4010.73     4662.95    254.37 o 
   7  -3   4     2044.20     1719.78     85.12 o 
   9  -3   4     1036.72     1516.15     85.31 o 
  11  -3   4      405.77      390.87     50.32 o 
  13  -3   4      524.37      296.19     53.46 o 
  15  -3   4      307.58      580.06     99.07 o 
  17  -3   4       69.74      124.24    114.81 o 
  19  -3   4        1.27      -37.05     75.55 o 
  21  -3   4        4.13      -79.26     79.26 o 
  23  -3   4        0.59      -93.00     95.40 o 
 -28  -2   4        9.69     -127.40    127.40 o 
 -26  -2   4       53.67      -15.99    241.31 o 
 -24  -2   4       60.59      123.66     91.83 o 
 -22  -2   4        4.64      -45.07     72.28 o 
 -20  -2   4      185.26      300.29     92.92 o 
 -18  -2   4      773.46     1001.36    109.05 o 
 -16  -2   4      631.66      486.05     46.83 o 
 -14  -2   4      646.74      585.82     72.53 o 
 -12  -2   4     1274.55     1501.54     65.21 o 
 -10  -2   4     1358.52     1501.40     89.40 o 
  -8  -2   4      339.72      390.56     40.94 o 
  -6  -2   4      906.66      878.20     54.03 o 
  -4  -2   4     2876.04     2674.25    104.14 o 
  -2  -2   4     4102.13     4218.61    130.80 o 
   0  -2   4     1741.81     1927.67     73.55 o 
   2  -2   4      155.00      169.53     24.56 o 
   4  -2   4     2755.03     3382.74    127.82 o 
   6  -2   4     9611.81     8620.32    296.51 o 
   8  -2   4     3566.59     3038.81    129.08 o 
  10  -2   4     1508.06     1751.19     87.47 o 
  12  -2   4     1909.03     1619.96     93.37 o 
  14  -2   4     1324.30     1321.20    137.95 o 
  16  -2   4      251.31       65.84     71.02 o 
  18  -2   4      144.47       48.00     68.36 o 
  20  -2   4      562.75      430.29     98.97 o 
  22  -2   4      116.46       34.20     89.82 o 
  24  -2   4        4.05      -68.91     99.36 o 
 -27  -1   4        5.87      -78.76    100.19 o 
 -25  -1   4       77.04      -43.98     88.25 o 
 -23  -1   4      151.92      116.20     79.10 o 
 -21  -1   4      116.29       91.44     72.80 o 
 -19  -1   4       64.10       22.64     41.63 o 
 -17  -1   4      149.49       72.82     39.02 o 
 -15  -1   4      539.26      499.28     51.24 o 
 -13  -1   4     2121.55     1779.64     83.72 o 
 -11  -1   4      298.29      327.04     36.39 o 
  -9  -1   4     1643.65     1734.89     65.97 o 
  -7  -1   4     2175.05     1896.33     68.10 o 
  -5  -1   4     5685.64     6514.07    186.70 o 
  -3  -1   4     2692.39     3049.28    144.51 o 
  -1  -1   4     3915.38     3849.25    116.11 o 
   1  -1   4    11886.38    11266.62    372.55 o 
   3  -1   4     7881.65     9296.06    319.88 o 
   5  -1   4      213.30      170.13     27.73 o 
   7  -1   4     3434.66     2961.34    117.18 o 
   9  -1   4     6096.51     6627.55    239.72 o 
  11  -1   4     2030.00     2095.72     98.98 o 
  13  -1   4      239.78      149.60    100.04 o 
  15  -1   4     1761.95     1943.00    183.71 o 
  17  -1   4     1170.12     1199.83    126.40 o 
  19  -1   4      219.87       96.83     72.28 o 
  21  -1   4       35.46      -40.15     83.90 o 
  23  -1   4      233.99      -63.05    113.98 o 
  25  -1   4      124.84       32.04    117.75 o 
 -28   0   4       62.73      -52.53    142.94 o 
 -26   0   4      102.35      311.69    160.15 o 
 -24   0   4       37.93      149.23    134.46 o 
 -22   0   4       64.18      -10.10     66.87 o 
 -18   0   4      464.83      448.14     56.69 o 
 -16   0   4      441.04      768.86     66.30 o 
 -14   0   4      205.22       87.21     33.61 o 
 -12   0   4      920.42      725.70     74.61 o 
 -10   0   4     1384.31     1276.39     65.18 o 
  -8   0   4     2340.73     2298.92     94.16 o 
  -6   0   4     1644.58     1497.34     66.93 o 
  -4   0   4     7099.21     7247.26    245.71 o 
  -2   0   4      556.76      505.71     44.04 o 
   0   0   4       36.79       78.43     22.71 o 
   2   0   4     2895.62     2610.06    101.30 o 
   4   0   4     4873.22     5374.44    188.60 o 
   6   0   4      190.43      210.15     28.32 o 
  10   0   4      969.72      839.93     94.84 o 
  12   0   4     1146.96     1931.57    125.95 o 
  14   0   4      121.32      402.67    162.27 o 
  16   0   4       53.05      -42.29     66.07 o 
  18   0   4      348.13      221.69     79.09 o 
  20   0   4      229.99      448.19     99.07 o 
  22   0   4       90.31       67.21     95.51 o 
  24   0   4        5.09       -2.50    109.21 o 
 -23   1   4      182.22       60.18     64.76 o 
 -21   1   4      132.67      121.17     83.28 o 
 -19   1   4       57.05       24.90     45.05 o 
 -17   1   4      181.99      121.67     57.07 o 
 -15   1   4      499.24      484.71     54.38 o 
 -13   1   4     1885.99     1590.81     85.64 o 
 -11   1   4      293.13      314.82     40.23 o 
  -9   1   4     1432.10     1532.77    115.71 o 
  -7   1   4     1902.37     1745.71     96.72 o 
  -5   1   4     5175.37     5762.26    412.95 o 
  -3   1   4     2709.10     3250.33    146.21 o 
  -1   1   4     3728.15     3359.67    167.55 o 
   1   1   4    11418.83    11356.06    412.57 o 
   3   1   4     8110.96    10090.18    400.63 o 
   5   1   4      192.45      113.31     36.04 o 
   7   1   4     3461.87     2798.98    150.34 o 
   9   1   4     5987.48     6859.32    302.11 o 
  11   1   4     2068.79     2025.22    128.88 o 
  13   1   4      212.05      145.98     54.88 o 
  15   1   4     1776.45     1772.47    136.77 o 
  17   1   4     1180.71     1343.84    130.24 o 
  19   1   4      206.19       59.55     78.10 o 
  21   1   4       37.93      -28.16     77.72 o 
  23   1   4      243.31      153.85    144.48 o 
  25   1   4      129.34      109.55    168.37 o 
 -26   2   4       66.30       -6.68    125.86 o 
 -24   2   4       68.03       -1.36     67.26 o 
 -22   2   4        5.47       29.04     57.48 o 
 -20   2   4      182.34      148.45     73.84 o 
 -18   2   4      816.38      907.93    289.28 o 
 -16   2   4      728.21      604.13     75.74 o 
 -14   2   4      588.89      500.46     66.80 o 
 -12   2   4     1165.24     1400.84     95.67 o 
 -10   2   4     1182.43     1247.01     86.99 o 
  -8   2   4      343.71      402.77     60.23 o 
  -6   2   4      751.66      750.01     66.04 o 
  -4   2   4     2866.96     2372.35    254.09 o 
  -2   2   4     4146.19     4376.20    194.80 o 
   0   2   4     1788.32     2121.40    133.43 o 
   2   2   4       83.15       94.41     34.00 o 
   4   2   4     2658.68     3112.82    160.70 o 
   6   2   4     9709.12     8621.90    368.34 o 
   8   2   4     3680.65     3554.82    168.68 o 
  10   2   4     1368.34     1633.54    116.45 o 
  12   2   4     1891.61     1679.52    127.04 o 
  14   2   4     1311.93     1208.69    113.79 o 
  16   2   4      252.55      254.82     73.92 o 
  18   2   4      136.83      194.20     79.05 o 
  20   2   4      593.28      363.65    137.09 o 
  22   2   4      122.97      155.91    140.50 o 
  24   2   4        4.03      284.46    172.73 o 
 -27   3   4       34.85      111.99    155.27 o 
 -25   3   4       13.44      -24.42     76.45 o 
 -23   3   4      105.09      168.11     77.78 o 
 -21   3   4       77.98       85.05     65.98 o 
 -19   3   4       23.46      -49.25     49.25 o 
 -17   3   4      106.48       77.40     53.14 o 
 -15   3   4      589.45      854.56    141.59 o 
 -13   3   4      193.46      486.50     78.85 o 
 -11   3   4       42.89       52.01     39.91 o 
  -9   3   4      504.27      429.32     87.14 o 
  -7   3   4     2340.45     2155.05    182.36 o 
  -5   3   4      650.76      808.85     72.28 o 
  -3   3   4     1153.76     1141.40     93.88 o 
  -1   3   4     1147.64     1087.45     79.35 o 
   1   3   4     8438.60     9143.34    352.62 o 
   3   3   4     1647.86     1580.90     94.97 o 
   5   3   4     3940.65     4374.11    222.95 o 
   7   3   4     2036.94     1696.57    107.78 o 
   9   3   4     1168.65     1743.68    114.79 o 
  11   3   4      494.37      382.10     67.90 o 
  13   3   4      493.15      472.64     76.22 o 
  17   3   4       59.75      185.77    150.00 o 
  19   3   4        2.76       10.40    105.05 o 
  21   3   4        2.85       -1.93    125.34 o 
  23   3   4        1.39      -10.53    145.25 o 
 -26   4   4       72.71       56.04     92.71 o 
 -24   4   4      106.86       36.60     79.57 o 
 -22   4   4       54.46      -20.32     65.32 o 
 -20   4   4        3.05       45.80    128.94 o 
 -18   4   4      401.60      499.64     86.39 o 
 -16   4   4      635.49      236.27    139.86 o 
 -14   4   4      123.18       42.43     48.14 o 
 -12   4   4     1761.83     1888.59    123.50 o 
 -10   4   4     3326.85     3287.04    218.00 o 
  -8   4   4       50.76       56.18     37.05 o 
  -6   4   4     1967.30     2176.08    153.72 o 
  -4   4   4     5961.26     5923.38    351.82 o 
  -2   4   4     2333.65     2554.46    107.01 o 
   0   4   4     3858.92     4981.13    333.52 o 
   2   4   4     4613.01     4902.69    239.38 o 
   4   4   4     2467.06     2374.81    141.52 o 
   6   4   4      475.34      376.28     79.82 o 
   8   4   4      150.96      102.87     67.42 o 
  10   4   4      685.79      892.33     90.46 o 
  12   4   4      983.49      884.81    165.73 o 
  14   4   4      627.17      835.06    119.11 o 
  16   4   4      111.98      149.87     94.91 o 
  18   4   4       30.46       62.80    106.98 o 
  20   4   4       59.04      -83.60    110.83 o 
  22   4   4       62.32      122.13    155.01 o 
  24   4   4        1.78       47.65    175.17 o 
 -25   5   4        0.29      -74.56     87.56 o 
 -23   5   4      117.02        0.30     79.58 o 
 -21   5   4      361.06      299.42     85.51 o 
 -19   5   4      120.91      129.88     72.87 o 
 -17   5   4      193.94       46.64     62.14 o 
 -15   5   4      565.51      719.43     91.82 o 
 -13   5   4      482.03      694.57     90.96 o 
 -11   5   4      283.63      297.56     86.04 o 
  -9   5   4      273.38      258.68     75.58 o 
  -7   5   4     1953.47     1690.81    146.21 o 
  -5   5   4      951.86     1048.20     89.54 o 
  -3   5   4      475.07      633.53     47.87 o 
  -1   5   4      461.46      571.63     50.83 o 
   1   5   4     1210.30     1183.12     70.24 o 
   3   5   4      449.37      372.22     52.11 o 
   5   5   4      327.03      335.58     71.79 o 
   7   5   4     1653.79     1593.54    105.41 o 
   9   5   4     1094.81     1417.41    102.50 o 
  11   5   4      246.32      288.88     62.43 o 
  13   5   4       58.20       29.65     57.29 o 
  15   5   4      493.11      651.76    137.67 o 
  17   5   4      401.21      334.93    128.30 o 
  19   5   4       79.27      205.99    126.37 o 
  21   5   4       32.15       14.81     86.65 o 
  23   5   4       47.15       92.16    149.04 o 
 -24   6   4       49.25      -17.27     93.52 o 
 -22   6   4       28.45      -37.64     82.89 o 
 -20   6   4      215.52      225.92     86.07 o 
 -18   6   4      278.75      242.11     85.35 o 
 -16   6   4       23.34      138.85     67.69 o 
 -14   6   4       82.60       27.54    106.85 o 
 -12   6   4      888.45      878.56    101.98 o 
 -10   6   4     1104.32     1441.87    145.83 o 
  -8   6   4      292.54      191.33     97.03 o 
  -6   6   4      194.12      128.70     50.47 o 
  -4   6   4     1228.96     1390.02    126.54 o 
  -2   6   4     5139.99     4736.04    213.49 o 
   0   6   4     2136.59     2479.68    106.69 o 
   2   6   4     1220.47     1690.18     87.50 o 
   4   6   4     4515.56     4652.42    190.00 o 
   6   6   4     3294.69     3152.21    136.85 o 
   8   6   4      555.84      560.35     60.76 o 
  10   6   4     1208.80     1313.83    103.78 o 
  12   6   4     1512.48     1861.74    145.43 o 
  14   6   4      305.11      440.98     87.31 o 
  16   6   4       12.16      -15.67     71.75 o 
  18   6   4       31.88      -78.07     78.07 o 
  20   6   4       64.93      123.79    111.73 o 
  22   6   4       44.34      122.89    108.83 o 
 -23   7   4       62.87       11.39    109.29 o 
 -21   7   4       73.31       66.31     88.34 o 
 -19   7   4       42.98      -29.17     90.03 o 
 -17   7   4       94.89       72.58     90.99 o 
 -15   7   4      683.94      780.53    109.58 o 
 -13   7   4      823.47      761.45    103.80 o 
 -11   7   4      155.85       71.65     60.98 o 
  -9   7   4      874.66      891.42    393.24 o 
  -7   7   4     2040.41     2015.03    146.92 o 
  -5   7   4     2917.93     3335.74    177.29 o 
  -3   7   4     1485.67     1866.83     90.57 o 
  -1   7   4     2739.86     2850.86    128.97 o 
   1   7   4     3602.90     3710.25    152.97 o 
   3   7   4     2883.52     3257.09    137.31 o 
   5   7   4      238.00      278.34     53.25 o 
   7   7   4     1030.78     1297.25     86.98 o 
   9   7   4     3064.42     3020.61    172.48 o 
  11   7   4     1422.88     1165.45    116.43 o 
  13   7   4        9.92        6.26     64.40 o 
  15   7   4      574.83      444.55     96.59 o 
  17   7   4      813.75      663.53    116.23 o 
  19   7   4      292.16      175.02     94.74 o 
  21   7   4       43.34        4.63    129.32 o 
 -22   8   4       30.03        6.15    104.87 o 
 -20   8   4       97.97       42.41     91.95 o 
 -18   8   4       79.64      140.40     91.31 o 
 -16   8   4       81.54       59.40     82.08 o 
 -14   8   4       56.57      -11.37     65.68 o 
 -12   8   4      250.29      259.87     77.53 o 
 -10   8   4      680.57      708.23    117.12 o 
  -8   8   4      635.30      603.04     88.93 o 
  -6   8   4      559.03      682.96    159.38 o 
  -4   8   4     1721.45     1965.87    143.74 o 
  -2   8   4      484.17      421.10     57.18 o 
   0   8   4      223.83      282.35     56.04 o 
   2   8   4      428.88      571.42     66.78 o 
   4   8   4     1063.01     1046.48    129.42 o 
   6   8   4      886.37      987.04    102.67 o 
   8   8   4      614.71      475.31     83.28 o 
  10   8   4       73.32      131.38     69.27 o 
  12   8   4      478.92      399.16     84.31 o 
  14   8   4      847.52      724.55    262.95 o 
  16   8   4      382.47      221.12    133.31 o 
  18   8   4      187.64      251.55    106.56 o 
  20   8   4      252.60      -22.27    108.61 o 
 -21   9   4       72.98      121.70    157.26 o 
 -19   9   4      133.54       49.38     95.26 o 
 -17   9   4      300.50      177.38     97.08 o 
 -15   9   4      306.76      407.75    105.57 o 
 -13   9   4       73.08      -31.09     72.20 o 
 -11   9   4      445.04      308.02     86.72 o 
  -9   9   4      511.84      471.33     91.67 o 
  -7   9   4      169.69      204.08     76.68 o 
  -5   9   4       38.20      153.14     67.64 o 
  -3   9   4      631.20      907.38    106.16 o 
  -1   9   4     1467.48     1629.93    233.48 o 
   1   9   4      460.65      366.21     60.52 o 
   3   9   4      150.85      199.64     54.93 o 
   5   9   4      288.82      241.05    129.71 o 
   7   9   4      788.58      645.09     93.18 o 
   9   9   4      335.51      389.13     92.02 o 
  11   9   4      269.03       59.64     75.48 o 
  13   9   4      176.15      150.67     84.45 o 
  15   9   4      188.13       93.49    103.77 o 
  17   9   4       20.62       31.27     97.38 o 
  19   9   4        7.06       -6.16    145.12 o 
 -20  10   4       75.97       66.24    115.44 o 
 -18  10   4      155.75       83.01    110.00 o 
 -16  10   4       64.89       82.07     96.70 o 
 -14  10   4       21.38      -75.62     83.41 o 
 -12  10   4      323.77      227.60     94.10 o 
 -10  10   4      586.09      584.40    106.37 o 
  -8  10   4       22.56      -18.97     72.05 o 
  -6  10   4      189.73      158.07     78.25 o 
  -4  10   4      268.34      301.02     84.39 o 
  -2  10   4      628.33      551.29     96.87 o 
   0  10   4       78.45       30.69     67.73 o 
   2  10   4      476.54      269.18    116.22 o 
   4  10   4      994.03      971.83    113.45 o 
   6  10   4      294.13      358.59     90.49 o 
   8  10   4        4.40       -2.18     68.47 o 
  10  10   4      224.04      148.59     80.50 o 
  12  10   4      400.53      326.18     95.05 o 
  14  10   4      111.62       92.42     89.80 o 
  16  10   4       19.33      -93.22     93.22 o 
 -17  11   4       25.11      -38.69    107.06 o 
 -15  11   4      305.68      399.68    117.12 o 
 -13  11   4      321.09      298.70    111.45 o 
 -11  11   4       26.88       77.34     96.41 o 
  -9  11   4      358.52      345.88    189.23 o 
  -7  11   4     1719.37     1820.35    340.65 o 
  -5  11   4      513.98      388.13     98.66 o 
  -3  11   4      331.50      287.49     93.18 o 
  -1  11   4     1265.91     1063.36    188.40 o 
   1  11   4      988.85      949.58    172.22 o 
   3  11   4      221.65      222.30    120.46 o 
   5  11   4       95.36       90.72    119.69 o 
   7  11   4      388.98      414.10    101.20 o 
   9  11   4      398.99      316.12     90.38 o 
  11  11   4      168.40      114.24     88.56 o 
  13  11   4       43.36       -4.08     90.26 o 
  15  11   4       58.89       87.59    146.28 o 
 -14  12   4       86.41       70.33    117.43 o 
 -12  12   4      324.83      117.53    127.53 o 
 -10  12   4      390.07      333.45    120.84 o 
  -8  12   4       61.74       43.69     96.30 o 
  -6  12   4      115.71       52.82     96.14 o 
  -4  12   4      828.92     1194.74    208.69 o 
  -2  12   4      976.69      835.41    187.37 o 
   0  12   4      121.44      141.91    123.55 o 
   2  12   4      191.52        3.08    126.24 o 
   4  12   4      967.82     1001.97    197.26 o 
   6  12   4      939.42      867.26    197.77 o 
   8  12   4      108.52      169.28    102.60 o 
  10  12   4      165.54      201.53    101.64 o 
  12  12   4      482.36      427.33    120.22 o 
 -11  13   4        6.38     -115.79    115.79 o 
  -9  13   4       98.62      274.82    122.63 o 
  -7  13   4      381.30      166.82    158.22 o 
  -5  13   4      394.34      377.57    181.21 o 
  -3  13   4       21.66      -94.78    142.17 o 
  -1  13   4      213.28      247.86    159.25 o 
   1  13   4      592.43      766.44    190.20 o 
   3  13   4      209.01      214.34    154.75 o 
   5  13   4       54.65      -46.23    145.89 o 
   7  13   4      329.72      143.19    166.70 o 
  -9 -13   5       33.04      -41.75    153.34 o 
  -7 -13   5      496.56      380.02    149.04 o 
  -5 -13   5      540.38      829.32    356.06 o 
  -3 -13   5       97.93      301.93    171.45 o 
  -1 -13   5       88.32       18.36    159.38 o 
   1 -13   5      510.34      734.46    203.30 o 
   3 -13   5      626.67      840.93    243.75 o 
   5 -13   5      134.12     -159.89    159.89 o 
 -14 -12   5       18.83      -47.53    105.74 o 
 -12 -12   5      170.67      348.44    119.00 o 
 -10 -12   5      529.89      939.30    154.75 o 
  -8 -12   5      424.94      261.99    107.00 o 
  -6 -12   5       55.29      106.51     86.18 o 
  -4 -12   5      274.22      349.56    132.15 o 
  -2 -12   5      877.30      818.71    199.44 o 
   0 -12   5      591.35      585.11    183.01 o 
   2 -12   5       22.92       -5.78    138.19 o 
   4 -12   5      363.62      407.62    169.78 o 
   6 -12   5      518.10      550.17    195.72 o 
   8 -12   5      253.59       44.31    146.92 o 
  10 -12   5        8.35       33.44     99.55 o 
 -17 -11   5       63.51      142.44    113.41 o 
 -15 -11   5      144.66      129.95    105.53 o 
 -13 -11   5      231.82      117.44     93.86 o 
 -11 -11   5      209.66       81.83     97.54 o 
  -9 -11   5       16.53      -87.84     87.84 o 
  -7 -11   5      671.42      639.11    113.69 o 
  -5 -11   5     1280.24     1556.75    151.36 o 
  -3 -11   5      500.55      632.87    171.26 o 
  -1 -11   5      195.26      242.22     79.27 o 
   1 -11   5     1282.78     1789.48    249.40 o 
   3 -11   5     1095.46     1598.51    228.60 o 
   5 -11   5      158.65      127.14    125.99 o 
   7 -11   5       87.33      116.68     83.07 o 
   9 -11   5      357.05      310.74    108.33 o 
  11 -11   5      265.51      151.41    159.12 o 
  13 -11   5       96.47       41.17     99.35 o 
 -18 -10   5      167.53      239.15    115.35 o 
 -16 -10   5      222.52      139.79     99.26 o 
 -14 -10   5        0.45      -10.21     84.78 o 
 -12 -10   5      371.67      650.15    111.92 o 
 -10 -10   5      641.02      523.85    105.13 o 
  -8 -10   5      278.44      242.94     84.93 o 
  -6 -10   5      138.06      223.72     82.45 o 
  -4 -10   5     1078.93     1264.30    128.42 o 
  -2 -10   5     1485.94     1374.28    135.43 o 
   0 -10   5      426.26      500.61     90.86 o 
   2 -10   5       34.80       36.47    112.50 o 
   4 -10   5      488.73      572.81     97.26 o 
   6 -10   5      971.55     1009.79    124.52 o 
   8 -10   5      387.14      337.98     88.53 o 
  10 -10   5       18.68       41.71     82.75 o 
  12 -10   5      270.23      258.28    156.04 o 
  14 -10   5      166.60      179.69     99.79 o 
 -21  -9   5       42.95       63.62    112.30 o 
 -19  -9   5       22.32      -23.45     89.39 o 
 -17  -9   5       26.15       25.80     83.72 o 
 -15  -9   5       72.83       71.58     84.91 o 
 -13  -9   5       28.46      -19.04     87.84 o 
 -11  -9   5       70.97       89.85     73.91 o 
  -9  -9   5      581.86      950.39    240.16 o 
  -7  -9   5      353.84      479.34     90.00 o 
  -5  -9   5      530.83      559.86     92.15 o 
  -3  -9   5      173.30      160.94    112.44 o 
  -1  -9   5      181.30      366.63     74.60 o 
   1  -9   5      361.88      448.99     75.80 o 
   3  -9   5      513.66      456.82     87.14 o 
   5  -9   5        2.11      -51.01     60.75 o 
   7  -9   5      231.94      237.59     77.39 o 
   9  -9   5      311.30      225.69     76.71 o 
  11  -9   5      259.43      257.21     86.35 o 
  13  -9   5       22.99      -32.16     80.47 o 
  15  -9   5      197.69      185.48     98.72 o 
  17  -9   5      120.41      -63.01    100.69 o 
 -22  -8   5        1.47      -27.63    107.17 o 
 -20  -8   5        9.30       18.88     91.73 o 
 -18  -8   5       25.95      144.67     86.38 o 
 -16  -8   5      130.53       51.18     78.22 o 
 -12  -8   5      219.21      185.15     72.26 o 
 -10  -8   5      752.65      691.93    247.28 o 
  -8  -8   5     1783.95     2146.49    163.00 o 
  -6  -8   5      558.08      804.99     98.76 o 
  -4  -8   5     1688.82     1932.67    228.53 o 
  -2  -8   5     5297.09     6284.10    677.02 o 
   0  -8   5     2027.44     2194.28    115.36 o 
   2  -8   5      522.65      705.99    108.57 o 
   4  -8   5     1797.45     2254.56    151.03 o 
   6  -8   5     1715.62     1759.99    274.57 o 
   8  -8   5      353.11      217.17    115.13 o 
  10  -8   5      145.42       57.35     65.30 o 
  12  -8   5      214.22       80.01     76.28 o 
  14  -8   5      202.17      239.26     88.28 o 
  16  -8   5       60.42       24.02     90.75 o 
  18  -8   5        0.40     -135.87    135.87 o 
 -23  -7   5       19.29       68.22    105.11 o 
 -21  -7   5      226.19      135.22     96.17 o 
 -19  -7   5      290.75      262.57    111.60 o 
 -17  -7   5       95.33       29.15     72.89 o 
 -15  -7   5      378.36      242.56     84.45 o 
 -13  -7   5     1563.12     1584.16    143.31 o 
 -11  -7   5     1785.06     2057.56    154.86 o 
  -9  -7   5       39.88       59.79     54.36 o 
  -7  -7   5     3104.73     3636.02    195.08 o 
  -5  -7   5     4663.95     4881.47    245.40 o 
  -3  -7   5     1498.22     1812.93    151.04 o 
  -1  -7   5      455.44      526.31     63.00 o 
   1  -7   5     4164.81     4565.13    187.30 o 
   3  -7   5     4729.07     5447.41    277.76 o 
   5  -7   5      837.42      822.36    242.66 o 
   7  -7   5      902.39      950.95    101.62 o 
   9  -7   5     1685.06     1760.75    139.60 o 
  11  -7   5     1604.34     1650.79    173.76 o 
  13  -7   5      272.85      161.44     73.11 o 
  15  -7   5      153.03      144.89     82.69 o 
  17  -7   5      262.89      145.76    137.03 o 
  19  -7   5      102.60      319.27    168.49 o 
 -24  -6   5       29.64      236.29    173.37 o 
 -22  -6   5       28.34       93.08     94.79 o 
 -20  -6   5        3.90       31.64     81.21 o 
 -18  -6   5      306.34      229.46    122.26 o 
 -16  -6   5      571.35      903.47    115.21 o 
 -14  -6   5      132.60       87.65     67.30 o 
 -12  -6   5      267.89      354.07     78.95 o 
 -10  -6   5     2926.27     3128.86    178.20 o 
  -8  -6   5     2020.47     2100.55    324.53 o 
  -6  -6   5      198.84      150.76     47.97 o 
  -4  -6   5     1208.91     1384.15    101.89 o 
  -2  -6   5     5583.44     5970.96    218.58 o 
   0  -6   5     3265.64     3465.97    138.40 o 
   2  -6   5      175.31       70.28     41.19 o 
   4  -6   5     2338.93     2356.21    106.98 o 
   6  -6   5     4431.79     4619.44    232.55 o 
   8  -6   5     1519.15     2017.01    143.54 o 
  10  -6   5      225.48      124.35     48.62 o 
  12  -6   5     1285.91     1428.08    105.27 o 
  14  -6   5      733.32      699.33    118.76 o 
  16  -6   5      113.03      138.03     81.73 o 
  18  -6   5       53.80      -59.72    114.81 o 
  20  -6   5       86.76       62.41    170.16 o 
 -25  -5   5        2.76     -105.62    109.93 o 
 -23  -5   5       21.61      -14.35    106.72 o 
 -21  -5   5       39.54      -36.16     77.18 o 
 -19  -5   5       40.34       54.86     76.14 o 
 -17  -5   5      181.93       65.96     69.43 o 
 -15  -5   5      442.86      505.93     88.68 o 
 -13  -5   5      653.92      769.67    119.69 o 
 -11  -5   5      190.61      187.98     61.67 o 
  -9  -5   5     1114.69     1363.50     85.51 o 
  -7  -5   5     1610.26     1669.29     87.06 o 
  -5  -5   5     2541.86     2496.59    111.03 o 
  -3  -5   5     1588.39     1693.60     88.54 o 
  -1  -5   5      860.11     1068.48     88.54 o 
   1  -5   5     5674.12     5614.60    213.19 o 
   3  -5   5     2963.91     3270.45    116.00 o 
   5  -5   5      303.19      235.01     44.37 o 
   7  -5   5      899.27      746.68     79.92 o 
   9  -5   5     3133.77     2983.24    137.16 o 
  11  -5   5     1448.59     1633.05    107.75 o 
  13  -5   5       89.47       70.97     49.00 o 
  15  -5   5      248.11      140.99     73.19 o 
  17  -5   5      379.79      244.75     91.23 o 
  19  -5   5      126.34        0.47     90.58 o 
  21  -5   5        2.10       -4.55    103.34 o 
 -26  -4   5       11.39     -102.93    102.93 o 
 -24  -4   5       66.09      -12.33     92.09 o 
 -22  -4   5       19.49      -76.87     76.87 o 
 -20  -4   5      111.88      108.70     92.98 o 
 -18  -4   5      125.01      186.44    113.40 o 
 -16  -4   5      213.42      180.41    135.87 o 
 -14  -4   5       37.57        4.88     55.91 o 
 -12  -4   5      626.35      510.10     83.48 o 
 -10  -4   5      657.77      735.09     72.25 o 
  -8  -4   5      820.83      729.81     66.09 o 
  -6  -4   5      121.69      116.03     32.96 o 
  -4  -4   5     2345.81     2069.84     97.92 o 
  -2  -4   5     1596.13     1588.59     64.21 o 
   0  -4   5      334.56      282.14     66.73 o 
   2  -4   5      733.68      937.46     71.00 o 
   4  -4   5     3044.73     3115.28    129.08 o 
   6  -4   5     1687.65     1575.57     90.28 o 
   8  -4   5       37.52       -2.52     46.97 o 
  10  -4   5       52.37       46.29     37.72 o 
  12  -4   5      535.70      563.22     66.66 o 
  14  -4   5      634.02      637.59    100.84 o 
  16  -4   5      119.48       54.61     75.51 o 
  18  -4   5       94.05        5.89     80.21 o 
  20  -4   5      122.62      164.31     99.85 o 
  22  -4   5       84.81      -62.23    143.52 o 
 -27  -3   5        9.86       40.04    111.61 o 
 -25  -3   5       26.00      -68.53     92.19 o 
 -23  -3   5       85.74       25.22     83.23 o 
 -21  -3   5       47.76      103.39     81.64 o 
 -19  -3   5      339.16      277.19    127.33 o 
 -17  -3   5      361.73      316.73     79.06 o 
 -15  -3   5     1132.31     1273.57    120.91 o 
 -13  -3   5     1428.08     1447.33    168.54 o 
 -11  -3   5      221.76      256.98     46.92 o 
  -9  -3   5      948.64      871.77     62.54 o 
  -7  -3   5     3451.38     3258.46    139.68 o 
  -5  -3   5     5740.13     5664.56    264.62 o 
  -3  -3   5      443.19      654.87     55.06 o 
  -1  -3   5     3615.44     4167.77    132.40 o 
   1  -3   5     2545.28     2201.67     81.38 o 
   3  -3   5      894.28     1055.46     51.30 o 
   5  -3   5      288.11      237.09     39.86 o 
   7  -3   5      463.39      517.66     54.40 o 
   9  -3   5     1288.20     1487.29    107.03 o 
  11  -3   5      516.63      527.69     59.17 o 
  13  -3   5      718.21      584.87     89.66 o 
  15  -3   5       88.61       -6.36     71.60 o 
  17  -3   5       85.60      241.98     80.04 o 
  19  -3   5       16.79       71.62    147.37 o 
  21  -3   5        9.14       64.13     94.47 o 
  23  -3   5        3.55       50.53    126.82 o 
 -26  -2   5       32.67      -72.76     94.57 o 
 -24  -2   5       59.92      -25.52    100.56 o 
 -22  -2   5       89.51      -55.77     74.54 o 
 -20  -2   5      107.83       71.60     78.15 o 
 -18  -2   5      341.18      551.00     92.26 o 
 -16  -2   5      252.66      286.16     55.82 o 
 -14  -2   5      152.51       68.08     41.12 o 
 -12  -2   5      269.46      303.08     32.68 o 
 -10  -2   5     4572.22     4623.51    183.52 o 
  -8  -2   5     4107.22     3629.19    146.38 o 
  -6  -2   5      128.06      160.29     33.16 o 
  -4  -2   5     1501.73     1331.88     57.06 o 
  -2  -2   5     8911.85    10741.91    318.95 o 
   0  -2   5    13819.86    14348.53    414.87 o 
   2  -2   5      726.92     1008.22     85.56 o 
   4  -2   5     3609.85     3805.98    147.63 o 
   6  -2   5     6276.84     6065.64    220.23 o 
   8  -2   5     3316.62     2998.44    127.14 o 
  10  -2   5        2.24      -19.68     32.39 o 
  12  -2   5     1359.96     1307.86    266.55 o 
  14  -2   5     1377.14     1236.30    125.95 o 
  16  -2   5      140.60      184.57     78.22 o 
  18  -2   5       39.01       92.90     82.00 o 
  20  -2   5      119.22       84.10     89.79 o 
  22  -2   5      125.73      -18.22    112.63 o 
  24  -2   5       52.93      -29.67    173.50 o 
 -27  -1   5       14.87      -27.16    105.34 o 
 -25  -1   5       11.16      -85.38     85.38 o 
 -23  -1   5       27.40      101.20    193.86 o 
 -21  -1   5      281.04      272.76     88.68 o 
 -19  -1   5      440.33      195.84     61.57 o 
 -17  -1   5      252.59      320.68     85.33 o 
 -15  -1   5      383.84      615.79     52.10 o 
 -13  -1   5     2308.55     2212.27     88.84 o 
 -11  -1   5     2892.30     2552.81     93.40 o 
  -9  -1   5       75.37      109.65     23.59 o 
  -7  -1   5     6008.71     5699.18    170.72 o 
  -5  -1   5    10990.96    12333.88    353.05 o 
  -3  -1   5     4427.48     4753.24    147.94 o 
  -1  -1   5     2229.07     2585.34    102.04 o 
   1  -1   5    19175.53    20459.51    657.68 o 
   3  -1   5    11452.05    10304.80    352.10 o 
   5  -1   5      280.67      327.03     44.03 o 
   7  -1   5     2442.17     2375.92    102.99 o 
   9  -1   5     5014.21     4472.83    171.10 o 
  11  -1   5     2002.45     2463.52    152.05 o 
  13  -1   5      153.99        4.61     68.07 o 
  15  -1   5      538.86      385.01     83.48 o 
  17  -1   5      267.67      270.56     81.05 o 
  19  -1   5      104.67      108.01     86.04 o 
  21  -1   5       14.14      -17.02     85.91 o 
  23  -1   5        1.86       48.49    104.03 o 
 -28   0   5        0.89     -137.54    137.54 o 
 -26   0   5       46.71      235.27    140.63 o 
 -24   0   5       82.30      -14.90    123.29 o 
 -22   0   5       74.45       25.26     69.33 o 
 -20   0   5        1.10       -8.55     61.64 o 
 -18   0   5      585.59      662.78     68.10 o 
 -16   0   5      804.90      808.76    126.57 o 
 -14   0   5        6.67       51.17     32.97 o 
 -12   0   5     1225.32     1297.83     74.22 o 
 -10   0   5     2824.97     2964.34    133.16 o 
  -8   0   5     2148.28     2148.42     91.87 o 
  -6   0   5      978.99     1053.33     84.00 o 
  -4   0   5    14353.40    15334.21    502.41 o 
  -2   0   5    11251.76    11118.53    439.25 o 
   0   0   5      200.45      145.31     40.06 o 
   2   0   5      309.25      428.64     39.44 o 
   4   0   5     4358.29     4371.23    161.01 o 
   6   0   5     7208.35     8935.79    316.75 o 
   8   0   5      961.88     1147.40    110.65 o 
  10   0   5       17.89       -4.71     44.77 o 
  12   0   5      334.89      520.95     81.03 o 
  14   0   5     1158.59     1524.72    145.12 o 
  16   0   5      765.89     1021.98    172.86 o 
  18   0   5        0.79       44.96     73.76 o 
  20   0   5       68.95      197.44     94.62 o 
  22   0   5       57.61      -46.12     96.94 o 
  24   0   5       29.89       -7.62    117.51 o 
 -23   1   5       26.08       61.26    109.16 o 
 -21   1   5      245.84      134.38    111.54 o 
 -19   1   5      399.10      237.72     60.88 o 
 -17   1   5      249.50      213.56     58.42 o 
 -15   1   5      282.50      503.69    172.60 o 
 -13   1   5     2120.87     2127.39    123.02 o 
 -11   1   5     2692.02     2370.46    129.51 o 
  -9   1   5       49.06       85.55     34.73 o 
  -7   1   5     5514.81     5139.89    324.92 o 
  -5   1   5    10937.70    12226.22    722.33 o 
  -3   1   5     4472.78     4711.84    213.72 o 
  -1   1   5     2166.43     2361.62    101.22 o 
   1   1   5    18793.92    20091.85    743.82 o 
   3   1   5    11435.88    10631.45    351.61 o 
   5   1   5      275.29      312.94    164.00 o 
   7   1   5     2414.28     2266.22    133.94 o 
   9   1   5     4944.74     4236.82    218.41 o 
  11   1   5     2001.86     2418.94    148.29 o 
  13   1   5      132.80       78.95     57.19 o 
  15   1   5      577.14      453.97    149.68 o 
  17   1   5      301.38      243.58    111.54 o 
  19   1   5      111.22      278.38     93.04 o 
  21   1   5       14.06     -118.54    118.54 o 
  23   1   5        0.39      117.12    152.70 o 
 -26   2   5       33.02      148.33    144.48 o 
 -24   2   5       74.51      112.63    112.89 o 
 -22   2   5      101.61       93.46     68.41 o 
 -20   2   5       90.37       19.01     59.18 o 
 -18   2   5      344.54      418.08    110.25 o 
 -16   2   5      277.49      254.69     64.03 o 
 -14   2   5      164.81       80.04     74.23 o 
 -12   2   5      232.39      217.62     60.62 o 
 -10   2   5     4993.70     4959.94    222.73 o 
  -8   2   5     4567.21     3674.09    176.05 o 
  -6   2   5      116.03      105.80     36.46 o 
  -4   2   5     1693.89     1682.92     94.02 o 
  -2   2   5     9677.99    11920.60    463.55 o 
   0   2   5    14348.52    15293.88    599.93 o 
   2   2   5      718.74     1038.04     57.93 o 
   4   2   5     3572.58     3780.77    187.28 o 
   6   2   5     6424.29     6025.56    276.42 o 
   8   2   5     3292.04     2955.87    163.31 o 
  10   2   5        4.66        4.81     46.54 o 
  12   2   5     1352.35     1377.35    118.87 o 
  14   2   5     1476.88     1665.35    136.92 o 
  16   2   5      167.52      202.15     80.90 o 
  18   2   5       44.03      -65.53     71.91 o 
  20   2   5      142.78       33.91     92.87 o 
  22   2   5      155.23       80.27    145.89 o 
 -27   3   5        9.51      -30.44    159.50 o 
 -25   3   5       25.44       78.85    142.17 o 
 -23   3   5       62.17      106.35     72.99 o 
 -21   3   5       38.84       33.56     67.38 o 
 -19   3   5      392.32      471.18    212.54 o 
 -17   3   5      341.93      245.44     64.65 o 
 -15   3   5     1108.16     1502.42    133.69 o 
 -13   3   5     1587.10     1626.35    108.43 o 
 -11   3   5      302.21      540.72    112.44 o 
  -9   3   5      938.75     1111.47    167.79 o 
  -7   3   5     3594.08     3554.41    169.38 o 
  -5   3   5     6418.63     6596.42    272.05 o 
  -3   3   5      583.20     1005.30    170.93 o 
  -1   3   5     3588.96     4082.92    199.06 o 
   1   3   5     2700.12     2400.19    128.90 o 
   3   3   5      972.48     1324.07    122.58 o 
   5   3   5      272.58      396.66     60.22 o 
   7   3   5      465.55      402.24     87.59 o 
   9   3   5     1378.72     1817.79    129.45 o 
  11   3   5      400.28      504.93    126.95 o 
  13   3   5      672.99      544.93     89.37 o 
  15   3   5      125.80       30.09    112.63 o 
  17   3   5       76.80       62.15     82.96 o 
  19   3   5       21.38      238.23    144.09 o 
  21   3   5        8.50      -83.86    130.99 o 
  23   3   5        4.89     -103.13    157.32 o 
 -26   4   5        5.20       30.38     97.17 o 
 -24   4   5       51.97       75.27     83.84 o 
 -22   4   5       14.75       -7.51     75.00 o 
 -20   4   5      111.03      124.17     70.02 o 
 -18   4   5       83.46       84.84    147.69 o 
 -16   4   5      146.56      171.36     65.37 o 
 -14   4   5       32.22       33.45     50.15 o 
 -12   4   5      563.47      563.01     77.44 o 
 -10   4   5      577.18      543.93    138.25 o 
  -8   4   5      753.10      807.28    102.42 o 
  -6   4   5      124.50       67.48     39.27 o 
  -4   4   5     2111.25     1751.69    115.10 o 
  -2   4   5     1359.24     1524.39    103.16 o 
   0   4   5      490.83      475.55     63.86 o 
   2   4   5      729.72     1050.43     89.85 o 
   4   4   5     2965.78     2922.37    160.18 o 
   6   4   5     1672.21     1888.23    115.93 o 
   8   4   5       67.08       48.76     54.97 o 
  10   4   5       44.34      -16.11     50.79 o 
  12   4   5      580.06      662.66    175.04 o 
  14   4   5      666.59     1021.77    111.91 o 
  16   4   5      106.99      200.09    113.78 o 
  18   4   5      103.59       80.52    110.57 o 
  20   4   5      133.65      210.62    132.15 o 
  22   4   5       77.65      -47.00    156.17 o 
 -25   5   5        2.72      -88.25     88.25 o 
 -23   5   5       18.28        5.18     82.45 o 
 -21   5   5       20.66       20.54     73.25 o 
 -19   5   5       21.27       39.67     66.21 o 
 -17   5   5      175.56       55.89     67.88 o 
 -15   5   5      372.24      448.79     82.69 o 
 -13   5   5      606.62      818.74     93.70 o 
 -11   5   5      246.22      237.76     62.44 o 
  -9   5   5     1031.61     1221.55    108.33 o 
  -7   5   5     1478.63     1510.30    144.22 o 
  -5   5   5     2663.46     2344.52    139.42 o 
  -3   5   5     1745.46     1948.79    117.86 o 
  -1   5   5      941.92     1132.10    101.50 o 
   1   5   5     5975.41     6000.96    215.05 o 
   3   5   5     3058.19     3573.02    179.71 o 
   5   5   5      294.39      318.52     62.00 o 
   7   5   5     1001.80      933.05    179.22 o 
   9   5   5     3231.50     3051.05    168.38 o 
  11   5   5     1472.95     1808.92    233.93 o 
  13   5   5       93.95      -14.37     63.83 o 
  15   5   5      255.38      266.35    119.31 o 
  17   5   5      396.84      292.17    138.31 o 
  19   5   5      121.25      243.37    142.81 o 
  21   5   5        1.79        5.78    144.74 o 
 -24   6   5       30.01        4.45     95.78 o 
 -22   6   5       30.73      -81.29     81.29 o 
 -20   6   5        1.03      -72.48     72.48 o 
 -18   6   5      319.06      449.10     95.15 o 
 -16   6   5      560.06      775.58    105.33 o 
 -14   6   5      132.90      142.26     66.82 o 
 -12   6   5      242.67      314.32     72.40 o 
 -10   6   5     2684.50     3009.76    178.48 o 
  -8   6   5     1864.87     1865.57    141.49 o 
  -6   6   5      206.22      182.31     56.91 o 
  -4   6   5     1142.52     1427.22    187.37 o 
  -2   6   5     5016.39     5623.87    212.61 o 
   0   6   5     3054.30     2905.94    155.57 o 
   2   6   5      171.27      196.14     49.48 o 
   4   6   5     2321.04     2302.90    111.15 o 
   6   6   5     4510.09     4611.48    184.49 o 
   8   6   5     1599.57     1841.14    107.65 o 
  10   6   5      219.95      105.13     60.34 o 
  12   6   5     1285.45     1330.87    185.19 o 
  14   6   5      783.07      740.50    151.03 o 
  16   6   5      139.29      209.24     88.36 o 
  18   6   5       50.84      109.88     90.36 o 
  20   6   5       95.92       44.07    102.89 o 
 -23   7   5       11.73      -97.23     97.23 o 
 -21   7   5      218.40      205.72    102.99 o 
 -19   7   5      307.00      106.66    113.85 o 
 -17   7   5       90.83       15.32     72.29 o 
 -15   7   5      407.01      265.13     83.27 o 
 -13   7   5     1674.61     1606.99    182.81 o 
 -11   7   5     1883.00     1687.76    146.34 o 
  -9   7   5       45.67      -27.09     56.80 o 
  -7   7   5     3138.15     3203.56    188.77 o 
  -5   7   5     4626.89     4956.17    249.14 o 
  -3   7   5     1580.69     2098.50    185.06 o 
  -1   7   5      429.06      383.17     55.59 o 
   1   7   5     4320.75     4893.79    188.01 o 
   3   7   5     4849.85     5638.87    271.85 o 
   5   7   5      912.33      941.27     78.88 o 
   7   7   5      843.53      823.26    153.33 o 
   9   7   5     1818.24     1610.91    135.83 o 
  11   7   5     1768.78     1764.06    144.91 o 
  13   7   5      293.86      124.54     74.56 o 
  15   7   5      133.60       86.14     78.93 o 
  17   7   5      254.58      299.84    102.88 o 
  19   7   5      109.55      128.68    101.20 o 
 -22   8   5        1.95      -50.13    100.44 o 
 -20   8   5       16.78      -71.96     89.89 o 
 -18   8   5       40.19      133.59    131.06 o 
 -16   8   5      174.62       65.78     78.50 o 
 -14   8   5      278.91       56.08     74.14 o 
 -12   8   5      171.15      178.25     75.04 o 
 -10   8   5      852.47      934.36    113.15 o 
  -8   8   5     2057.61     2232.33    152.74 o 
  -6   8   5      578.34      696.02     98.89 o 
  -4   8   5     1661.66     2225.62    153.21 o 
  -2   8   5     5599.63     6342.77    302.61 o 
   0   8   5     2309.17     2172.52    142.82 o 
   2   8   5      525.90      587.89     88.77 o 
   4   8   5     1956.44     2377.84    119.50 o 
   6   8   5     1954.91     2189.85    146.29 o 
   8   8   5      426.45      392.78     78.05 o 
  10   8   5      141.19        4.24     66.38 o 
  12   8   5      240.90      283.45    184.68 o 
  14   8   5      245.40      195.34    169.20 o 
  16   8   5       69.58        7.66     83.28 o 
  18   8   5        1.14      -99.21    112.31 o 
 -21   9   5       44.35       16.61    110.34 o 
 -19   9   5       32.81       89.51    104.91 o 
 -17   9   5       24.87      -17.81     89.96 o 
 -15   9   5       88.38      -35.11     78.46 o 
 -13   9   5       76.15       34.77     79.18 o 
 -11   9   5       74.06       22.22     76.58 o 
  -9   9   5      570.75      784.87    139.21 o 
  -7   9   5      400.81      399.32     89.49 o 
  -5   9   5      806.91      907.63    221.21 o 
  -3   9   5      199.56      412.38     84.70 o 
  -1   9   5      222.04      397.90    197.52 o 
   1   9   5      440.17      426.79    199.12 o 
   3   9   5      598.02      665.04     83.35 o 
   5   9   5        3.90      -43.86     58.15 o 
   7   9   5      262.09      418.56     83.54 o 
   9   9   5      329.29      325.52     83.59 o 
  11   9   5      217.28      287.15     86.38 o 
  13   9   5       17.11      -53.43     76.96 o 
  15   9   5      199.76       89.14     94.76 o 
  17   9   5      113.80      116.02    104.92 o 
 -18  10   5      127.10       79.13    113.14 o 
 -16  10   5      194.08      133.68    103.24 o 
 -14  10   5        1.43      -29.13     86.02 o 
 -12  10   5      349.81      289.46    101.80 o 
 -10  10   5      657.50      699.27    118.24 o 
  -8  10   5      249.68      125.18     82.46 o 
  -6  10   5      136.64      170.33     80.14 o 
  -4  10   5     1055.43     1198.92    191.67 o 
  -2  10   5     1519.44     1996.72    160.37 o 
   0  10   5      476.51      315.04     93.49 o 
   2  10   5       34.81       54.97    100.30 o 
   4  10   5      446.85      529.11    152.44 o 
   6  10   5      963.84     1026.62    206.76 o 
   8  10   5      384.60      100.13     78.47 o 
  10  10   5       21.47       52.06     81.93 o 
  12  10   5      279.03      378.54    129.00 o 
  14  10   5      170.18      159.71     98.05 o 
 -17  11   5       58.72       82.51    117.62 o 
 -15  11   5      104.84       97.23    110.45 o 
 -13  11   5      193.15       23.17    100.49 o 
 -11  11   5      198.43      197.41    120.27 o 
  -9  11   5        9.36      -79.30     79.30 o 
  -7  11   5      632.94      460.66    108.06 o 
  -5  11   5     1239.09     1542.79    161.64 o 
  -3  11   5      511.69      927.30    127.11 o 
  -1  11   5      161.92      -59.46    107.88 o 
   1  11   5     1241.72     1628.43    237.20 o 
   3  11   5     1097.46     1051.93    196.11 o 
   5  11   5      158.48       28.13    113.78 o 
   7  11   5       77.43       16.57    131.12 o 
   9  11   5      354.95      357.87    197.26 o 
  11  11   5      271.11      263.89    104.77 o 
  13  11   5       87.91      -45.14     99.11 o 
 -14  12   5       17.56       58.06    123.15 o 
 -12  12   5      173.94      149.11    113.12 o 
 -10  12   5      534.66      391.39    125.33 o 
  -8  12   5      442.35      385.87    113.87 o 
  -6  12   5       55.77       93.99    125.15 o 
  -4  12   5      301.33      354.97    160.79 o 
  -2  12   5      923.98      825.39    193.28 o 
   0  12   5      613.08      484.42    157.19 o 
   2  12   5       21.29      -17.08    126.24 o 
   4  12   5      351.37      170.68    140.63 o 
   6  12   5      508.45      608.61    178.25 o 
   8  12   5      248.00      456.94    158.61 o 
  10  12   5        6.98       55.22    148.97 o 
  -9  13   5       30.50      -43.81    115.50 o 
  -7  13   5      503.38      759.76    209.59 o 
  -5  13   5      553.30      379.50    175.04 o 
  -3  13   5      103.97      251.58    167.59 o 
  -1  13   5       88.36      154.50    149.36 o 
   1  13   5      508.16      664.99    200.86 o 
   3  13   5      622.75     1070.30    227.83 o 
   5  13   5      132.45      -45.33    156.17 o 
  -5 -13   6      330.67      387.46    195.46 o 
  -3 -13   6      259.83      456.94    199.70 o 
  -1 -13   6        1.60     -114.68    157.32 o 
   1 -13   6      380.62       83.60    172.09 o 
 -12 -12   6       20.00      -61.55    103.07 o 
 -10 -12   6      351.89      360.41    122.06 o 
  -8 -12   6      670.78      736.69    138.95 o 
  -6 -12   6      208.55      187.02    160.34 o 
  -4 -12   6      112.73       99.14    165.54 o 
  -2 -12   6      422.84      512.67    184.68 o 
   0 -12   6      346.36      629.03    200.99 o 
   2 -12   6      117.70     -137.54    137.54 o 
   4 -12   6        6.35      -33.65    157.06 o 
   6 -12   6      166.03       95.03    166.18 o 
   8 -12   6      177.70      303.34    168.62 o 
 -15 -11   6       78.01      -15.86    105.11 o 
 -13 -11   6      415.96      452.32    116.81 o 
 -11 -11   6      453.62      560.07    118.02 o 
  -9 -11   6       66.13       24.82     89.26 o 
  -7 -11   6       98.85       63.93     85.55 o 
  -5 -11   6      898.71     1169.07    324.27 o 
  -3 -11   6     1005.27     1263.58    227.31 o 
  -1 -11   6      126.47      121.62    138.70 o 
   1 -11   6      314.12      288.06    160.53 o 
   3 -11   6      900.04      934.16    199.19 o 
   5 -11   6      283.47      370.38    161.43 o 
   7 -11   6       12.52      -37.50     85.38 o 
   9 -11   6      159.83       -6.06    121.94 o 
  11 -11   6      185.53      193.39    101.86 o 
 -18 -10   6       93.68       34.98    150.90 o 
 -16 -10   6      112.20       59.13    104.59 o 
 -14 -10   6       55.35       -1.66     92.23 o 
 -12 -10   6       21.02       46.60     86.26 o 
 -10 -10   6      453.83      451.53    146.47 o 
  -8 -10   6      987.18     1311.36    143.36 o 
  -6 -10   6      260.36      211.30     82.32 o 
  -4 -10   6      107.71      111.08     75.59 o 
  -2 -10   6      629.15      952.91    118.82 o 
   0 -10   6     1260.12     1397.14    226.67 o 
   2 -10   6      359.12      426.24    152.57 o 
   4 -10   6       80.96       83.08    112.12 o 
   6 -10   6      559.35      696.73    127.59 o 
   8 -10   6      529.87      446.18    108.34 o 
  10 -10   6       66.33      -80.67     80.67 o 
  12 -10   6      102.13       10.92     88.84 o 
  14 -10   6      312.23      315.05    151.80 o 
 -19  -9   6       27.38      -50.94     96.91 o 
 -17  -9   6       19.40       59.69     92.37 o 
 -15  -9   6      182.06      205.16     93.35 o 
 -13  -9   6      251.83      339.29     98.20 o 
 -11  -9   6      189.27      110.14     83.10 o 
  -9  -9   6       36.25      115.51     77.32 o 
  -7  -9   6      593.50      740.43    108.76 o 
  -5  -9   6      957.56     1001.10    288.25 o 
  -3  -9   6      854.96      773.73     99.48 o 
  -1  -9   6       78.43       86.09     64.41 o 
   1  -9   6      261.81      236.39    125.73 o 
   3  -9   6      474.84      330.32     85.41 o 
   5  -9   6      393.98      549.63     94.86 o 
   7  -9   6       76.05       93.02     73.87 o 
   9  -9   6      148.50      213.18     84.87 o 
  11  -9   6      274.13      223.66     88.69 o 
  13  -9   6      107.94       89.26    106.66 o 
  15  -9   6        8.82       -0.63     89.43 o 
 -22  -8   6      118.71       26.81    107.30 o 
 -20  -8   6        1.69      -76.11     90.50 o 
 -18  -8   6      360.28      155.81     96.87 o 
 -16  -8   6      560.15      556.36    184.10 o 
 -14  -8   6      236.84      206.12     87.85 o 
 -12  -8   6      589.32      480.98    105.37 o 
 -10  -8   6     1415.18     1335.11    133.84 o 
  -8  -8   6      835.53      884.48    111.30 o 
  -6  -8   6      433.15      533.95     90.20 o 
  -4  -8   6      783.15     1221.74    114.48 o 
  -2  -8   6     1586.45     1936.61    116.14 o 
   0  -8   6      747.35     1157.78     92.37 o 
   2  -8   6       67.99       84.56     63.52 o 
   4  -8   6      148.85      113.96     67.75 o 
   6  -8   6      309.28      296.81     77.42 o 
   8  -8   6        6.48       28.29     67.89 o 
  10  -8   6       74.14       53.82     69.35 o 
  12  -8   6       55.59      -80.84     83.73 o 
  14  -8   6       18.03       53.23     80.00 o 
  16  -8   6      158.66      141.40    140.75 o 
 -23  -7   6       22.09     -100.80    100.80 o 
 -21  -7   6      298.49      137.50     98.87 o 
 -19  -7   6      562.32      401.33    162.59 o 
 -17  -7   6      182.22       95.07     79.85 o 
 -15  -7   6      287.88      200.60    136.39 o 
 -13  -7   6     1680.73     1893.53    160.57 o 
 -11  -7   6     1174.26     1088.97    129.97 o 
  -9  -7   6       74.40       -7.14     56.80 o 
  -7  -7   6     1759.98     2102.44    147.88 o 
  -5  -7   6     3406.79     3623.32    205.36 o 
  -3  -7   6     2367.25     2552.33    125.45 o 
  -1  -7   6      806.81     1042.30    127.17 o 
   1  -7   6     1373.11     1516.49     98.67 o 
   3  -7   6     2464.00     2405.45    153.61 o 
   5  -7   6     1326.16     1630.21    166.05 o 
   7  -7   6       51.98      -43.74     58.94 o 
   9  -7   6      632.64      510.23     89.20 o 
  11  -7   6      756.65      829.17    104.79 o 
  13  -7   6      221.10      193.65     84.50 o 
  15  -7   6       24.48       66.52    117.64 o 
  17  -7   6       62.22      156.55    140.88 o 
  19  -7   6       58.65       19.78    155.78 o 
 -24  -6   6       62.76       15.59    110.27 o 
 -22  -6   6       58.95      -42.97    148.65 o 
 -20  -6   6        5.33      -28.79     85.90 o 
 -18  -6   6      191.91      299.71     91.11 o 
 -16  -6   6      786.04      752.79    149.10 o 
 -14  -6   6      570.79      510.96     93.17 o 
 -12  -6   6      242.41      115.67     64.42 o 
 -10  -6   6     1254.77     1135.59    133.24 o 
  -8  -6   6     4191.83     4390.01    315.28 o 
  -6  -6   6     1252.35     1340.25     92.75 o 
  -4  -6   6      732.73      709.59     66.60 o 
  -2  -6   6     4103.31     3814.53    160.28 o 
   0  -6   6     6513.67     7281.89    270.51 o 
   2  -6   6     1433.96     1730.63    134.03 o 
   4  -6   6      444.47      398.81     75.21 o 
   6  -6   6     2003.49     1851.57    107.57 o 
   8  -6   6     2392.81     2634.38    132.97 o 
  10  -6   6      600.25      735.44     77.67 o 
  12  -6   6      125.61      160.71     58.74 o 
  14  -6   6      415.01      486.68    172.22 o 
  16  -6   6      212.99       68.47     84.29 o 
  18  -6   6      117.02      -96.53     96.53 o 
  20  -6   6        9.28       40.58    162.97 o 
 -25  -5   6        5.17      -44.82    111.53 o 
 -23  -5   6       25.28       11.08    101.32 o 
 -21  -5   6      159.88      207.38     93.89 o 
 -19  -5   6      303.45      319.78    148.84 o 
 -17  -5   6       48.78       12.27     71.47 o 
 -15  -5   6      305.81      308.38     79.61 o 
 -13  -5   6     1446.73     1409.43    224.49 o 
 -11  -5   6     1540.87     1371.30    221.21 o 
  -9  -5   6      116.63      177.41     42.94 o 
  -7  -5   6     2049.14     1951.47     98.79 o 
  -5  -5   6     4325.73     4053.02    214.91 o 
  -3  -5   6      973.86      996.16     73.26 o 
  -1  -5   6      804.88      850.42     98.50 o 
   1  -5   6     3313.86     3294.67    118.43 o 
   3  -5   6     5170.15     4764.52    229.53 o 
   5  -5   6     1499.96     1675.77     95.68 o 
   7  -5   6      277.21      258.60     51.21 o 
   9  -5   6     1304.62     1353.27    151.00 o 
  11  -5   6     1162.86     1369.09     99.97 o 
  13  -5   6      418.72      330.74     84.11 o 
  15  -5   6       38.33      -37.22     68.91 o 
  17  -5   6       79.00       86.06     88.04 o 
  19  -5   6      109.95      122.70    100.07 o 
  21  -5   6       91.95      -28.84    154.37 o 
 -26  -4   6        6.03     -104.02    104.02 o 
 -24  -4   6       16.44      -94.87     94.87 o 
 -22  -4   6        9.93      113.88     93.67 o 
 -20  -4   6       41.22       17.59    122.20 o 
 -18  -4   6      453.64      257.80     87.16 o 
 -16  -4   6      588.73      467.33     88.57 o 
 -14  -4   6      217.84      262.47     73.03 o 
 -12  -4   6      254.13      265.39     68.72 o 
 -10  -4   6      720.20      804.12     70.66 o 
  -8  -4   6     1648.27     1650.24     91.69 o 
  -6  -4   6      635.11      577.32     88.34 o 
  -4  -4   6      428.46      536.92     54.78 o 
  -2  -4   6     4109.80     3735.27    126.29 o 
   0  -4   6     6016.91     5794.18    180.17 o 
   2  -4   6     1049.00     1293.82     82.93 o 
   4  -4   6      704.24      733.30     64.58 o 
   6  -4   6     4351.11     3770.36    162.48 o 
   8  -4   6     2835.53     2516.72    125.05 o 
  10  -4   6      158.57      164.07     49.27 o 
  12  -4   6       77.82       74.64     67.52 o 
  14  -4   6      268.98      326.20     90.31 o 
  16  -4   6      256.85      376.67    102.59 o 
  18  -4   6        7.00       21.39     91.61 o 
  20  -4   6        4.42       45.18    111.67 o 
 -27  -3   6       20.51     -148.46    148.46 o 
 -25  -3   6       25.63      -34.37     99.36 o 
 -23  -3   6       26.01      -89.06     89.06 o 
 -21  -3   6       84.34      223.86     93.72 o 
 -19  -3   6      149.39      146.12     76.38 o 
 -17  -3   6       28.71      -35.38     62.17 o 
 -15  -3   6      224.77      141.77     62.94 o 
 -13  -3   6      772.77      864.79     81.42 o 
 -11  -3   6     1664.69     1572.48    145.38 o 
  -9  -3   6       29.92       22.21     34.19 o 
  -7  -3   6     1410.96     1675.77     90.13 o 
  -5  -3   6     1613.08     1599.76     86.92 o 
  -3  -3   6     1056.13     1157.01     61.41 o 
  -1  -3   6      171.39      232.20     30.35 o 
   1  -3   6     1265.18     1351.13     61.60 o 
   3  -3   6     1666.67     1694.18     85.75 o 
   5  -3   6      448.14      599.59     71.84 o 
   7  -3   6       11.77       14.02     32.61 o 
   9  -3   6       87.03       97.88     41.00 o 
  11  -3   6      541.28      842.33    122.07 o 
  13  -3   6      300.41      246.57     79.73 o 
  15  -3   6       10.36      -65.64     65.64 o 
  17  -3   6       10.42       89.27     87.86 o 
  19  -3   6       81.42      187.61    120.14 o 
  21  -3   6       27.68        7.95    106.82 o 
 -26  -2   6       36.86      -41.60    107.75 o 
 -24  -2   6      132.60      132.28     98.57 o 
 -22  -2   6      114.23        6.71     79.73 o 
 -20  -2   6        5.04      -51.05     69.54 o 
 -18  -2   6      451.51      388.54     88.65 o 
 -16  -2   6     1219.04     1278.17    116.14 o 
 -14  -2   6      520.72      682.84     69.84 o 
 -12  -2   6      250.45      200.92     51.00 o 
 -10  -2   6     3448.88     2993.98    203.38 o 
  -8  -2   6     4404.71     4344.34    243.27 o 
  -6  -2   6      950.04      879.64     49.30 o 
  -4  -2   6      954.88     1225.41     59.41 o 
  -2  -2   6     2622.19     2476.75     90.36 o 
   0  -2   6     3186.59     2869.94    119.01 o 
   2  -2   6     1080.57     1116.81     70.58 o 
   4  -2   6     1239.57     1478.13     84.47 o 
   6  -2   6      984.64     1082.56     75.73 o 
   8  -2   6     1361.75     1563.59     94.95 o 
  10  -2   6      281.62      283.96     85.40 o 
  12  -2   6      368.30      289.71     76.74 o 
  14  -2   6      536.86      414.01     88.72 o 
  16  -2   6      182.25       71.31    114.17 o 
  18  -2   6       43.38      -81.19     81.19 o 
  20  -2   6       11.03       71.22     99.57 o 
  22  -2   6       21.42      146.06    115.62 o 
 -27  -1   6      103.10      179.24    118.77 o 
 -25  -1   6       45.31      -14.57     98.70 o 
 -23  -1   6       25.29        5.89     82.16 o 
 -21  -1   6      360.93      262.97     90.34 o 
 -19  -1   6      669.19      793.13    109.24 o 
 -17  -1   6      155.09       -9.59     46.27 o 
 -15  -1   6     1902.19     1514.80    100.16 o 
 -13  -1   6     2962.46     3002.13    112.06 o 
 -11  -1   6     1654.66     1921.36     79.43 o 
  -9  -1   6      168.11      194.51     30.57 o 
  -7  -1   6     4271.22     4827.30    156.34 o 
  -5  -1   6    11029.00    10630.88    383.04 o 
  -3  -1   6     4915.36     4347.49    213.88 o 
  -1  -1   6      853.10     1084.88     65.38 o 
   1  -1   6     1067.17     1147.69     67.81 o 
   3  -1   6     5220.53     4974.15    185.81 o 
   5  -1   6     4641.31     4846.73    181.72 o 
   7  -1   6      266.52      220.93     39.30 o 
   9  -1   6      954.16     1096.32    109.13 o 
  11  -1   6      747.83     1130.89    211.97 o 
  13  -1   6      438.02      455.56     91.53 o 
  15  -1   6      347.73      231.87     83.68 o 
  17  -1   6      192.06      197.61    134.40 o 
  19  -1   6      106.71      125.54    204.26 o 
  21  -1   6       68.26       31.07    103.43 o 
  23  -1   6      121.38       66.65    172.73 o 
 -26   0   6        3.25     -127.65    127.65 o 
 -24   0   6       10.09      193.02    136.64 o 
 -22   0   6       10.45        2.31    113.40 o 
 -20   0   6        7.72       -5.56     72.26 o 
 -18   0   6        3.40      -36.63     56.39 o 
 -16   0   6       97.80      230.68     50.31 o 
 -14   0   6      643.25     1188.69     95.57 o 
 -12   0   6      137.29       87.42     35.35 o 
 -10   0   6     4225.99     3522.86    140.68 o 
  -8   0   6     4012.93     4783.80    178.88 o 
  -6   0   6     2285.27     2469.37    105.71 o 
  -4   0   6        9.74       15.86     25.50 o 
  -2   0   6    11121.21    12502.01    417.26 o 
   0   0   6    10523.71    11581.29    390.30 o 
   2   0   6     1188.30     1054.92     64.49 o 
   4   0   6      899.84     1254.81     70.35 o 
   6   0   6     1991.35     2381.47    103.70 o 
   8   0   6      920.75     1378.09    180.69 o 
  10   0   6      704.72      529.30     91.89 o 
  14   0   6      607.98      931.19    112.58 o 
  16   0   6      241.06       90.91     81.93 o 
  18   0   6      132.19      -18.03     79.74 o 
  20   0   6        0.31      -21.32     98.31 o 
  22   0   6       47.57      -19.19    112.69 o 
 -23   1   6       30.54      -61.90    103.77 o 
 -21   1   6      370.78      342.90    123.16 o 
 -19   1   6      642.34     1048.59    159.89 o 
 -17   1   6      127.96      119.06     56.96 o 
 -15   1   6     1960.63     1529.37    109.89 o 
 -13   1   6     2960.03     2932.91    203.43 o 
 -11   1   6     1519.02     1799.35    117.70 o 
  -9   1   6      137.06      183.45     58.31 o 
  -7   1   6     4289.01     4920.37    223.56 o 
  -5   1   6    10815.60    10289.32    438.16 o 
  -3   1   6     4871.57     4675.67    170.47 o 
  -1   1   6      830.68      921.94     77.97 o 
   1   1   6     1049.72     1186.79     78.86 o 
   3   1   6     4954.24     4968.44    183.85 o 
   5   1   6     4634.10     4763.98    233.94 o 
   7   1   6      266.59      281.53     88.10 o 
   9   1   6      959.07     1495.92    122.06 o 
  11   1   6      686.07      641.97     94.42 o 
  13   1   6      466.78      497.99     88.57 o 
  15   1   6      335.21      297.68     82.77 o 
  17   1   6      155.78      176.04     84.24 o 
  19   1   6      106.17      137.28     93.33 o 
  21   1   6       77.89       -9.54    100.49 o 
 -24   2   6      136.07       69.09    127.01 o 
 -22   2   6      131.04       44.18    113.14 o 
 -20   2   6        4.68      -44.35     59.21 o 
 -18   2   6      464.79      385.41     74.58 o 
 -16   2   6     1264.05     1007.79    158.22 o 
 -14   2   6      587.39      716.18     82.48 o 
 -12   2   6      265.12      275.70     58.13 o 
 -10   2   6     3590.43     3262.34    195.72 o 
  -8   2   6     4565.13     4602.59    211.55 o 
  -6   2   6     1053.82     1049.52     86.42 o 
  -4   2   6     1021.96     1394.35     99.93 o 
  -2   2   6     2740.24     2476.57    137.85 o 
   0   2   6     3186.81     2860.61    118.73 o 
   2   2   6      986.34     1084.00     72.50 o 
   4   2   6     1398.75     1674.56    110.24 o 
   6   2   6     1226.50     1447.62    120.14 o 
   8   2   6     1451.08     1793.45    203.36 o 
  10   2   6      268.87      288.29    104.47 o 
  12   2   6      431.51      212.04     75.35 o 
  14   2   6      657.09      608.90    108.26 o 
  16   2   6      236.29      162.29     83.22 o 
  18   2   6       49.67      -74.40     83.13 o 
  20   2   6        6.78       23.64    159.38 o 
  22   2   6       22.86       54.84    156.29 o 
 -25   3   6       30.94     -137.41    137.41 o 
 -23   3   6       27.20      -17.08    124.70 o 
 -21   3   6      110.86      121.81     73.15 o 
 -19   3   6      217.03      159.48     70.31 o 
 -17   3   6       36.66       12.29     95.55 o 
 -15   3   6      284.16      179.37     62.59 o 
 -13   3   6      937.42     1360.39    107.24 o 
 -11   3   6     1928.58     1717.72    111.95 o 
  -9   3   6       25.82       10.10     40.62 o 
  -7   3   6     1618.14     1754.43    109.41 o 
  -5   3   6     1729.67     1670.74    107.33 o 
  -3   3   6     1063.34     1032.83     92.90 o 
  -1   3   6      174.57      176.73     48.68 o 
   1   3   6     1306.84     1367.40    128.81 o 
   3   3   6     1677.78     1544.62    153.08 o 
   5   3   6      357.53      436.93     68.75 o 
   7   3   6       12.29       22.06     50.46 o 
   9   3   6      161.21      243.54     66.39 o 
  11   3   6      658.76      837.27    166.70 o 
  13   3   6      331.03      481.68     88.76 o 
  15   3   6       10.70      -68.72     68.72 o 
  17   3   6       23.12      -27.11     81.68 o 
  19   3   6       83.86       90.41    127.27 o 
  21   3   6       28.70        3.08    144.35 o 
 -26   4   6        6.46      -23.37    150.26 o 
 -24   4   6       20.60       20.32    108.71 o 
 -22   4   6       16.23      -74.31     74.31 o 
 -20   4   6       41.04      -65.88     65.88 o 
 -18   4   6      438.64      559.73     92.65 o 
 -16   4   6      625.68      530.97     83.99 o 
 -14   4   6      251.48      195.72     65.58 o 
 -12   4   6      254.79      379.11    106.08 o 
 -10   4   6      750.65      977.21    106.21 o 
  -8   4   6     1739.63     1733.92    119.44 o 
  -6   4   6      616.46      451.81     69.69 o 
  -4   4   6      459.17      656.49     77.77 o 
  -2   4   6     4275.93     3853.75    195.59 o 
   0   4   6     5900.05     5512.23    269.75 o 
   2   4   6      915.60     1139.20    104.95 o 
   4   4   6      755.99      561.65     76.01 o 
   6   4   6     4349.48     4279.30    209.19 o 
   8   4   6     2724.95     2600.62    155.43 o 
  10   4   6      130.47      146.41     65.84 o 
  12   4   6       87.58        3.43     61.49 o 
  14   4   6      254.28      334.90     93.81 o 
  16   4   6      241.57      355.10    133.56 o 
  18   4   6        7.19      -69.99    117.25 o 
  20   4   6        5.09     -132.66    132.66 o 
 -25   5   6        5.00     -152.73    202.40 o 
 -23   5   6       21.62      -16.62     84.35 o 
 -21   5   6      150.22      118.89     81.98 o 
 -19   5   6      292.82      258.20     84.61 o 
 -17   5   6       41.69        2.13     63.48 o 
 -15   5   6      278.01      191.74     71.35 o 
 -13   5   6     1365.71     1649.09    202.65 o 
 -11   5   6     1393.67     1449.23    123.50 o 
  -9   5   6      138.78      114.75     56.57 o 
  -7   5   6     1936.72     1939.89    204.90 o 
  -5   5   6     4511.12     4651.73    221.94 o 
  -3   5   6     1044.69     1095.34    101.84 o 
  -1   5   6      812.56     1024.35     70.04 o 
   1   5   6     3386.01     3579.73    207.66 o 
   3   5   6     5476.12     5609.40    316.70 o 
   5   5   6     1644.60     1728.31    159.89 o 
   7   5   6      280.87      155.56     66.19 o 
   9   5   6     1416.69     1478.73    128.68 o 
  11   5   6     1146.88     1262.80    126.11 o 
  13   5   6      382.21      498.99     89.76 o 
  15   5   6       42.12      -99.14    100.17 o 
  17   5   6       94.97       25.43    126.37 o 
  19   5   6      106.46       -6.16    134.59 o 
  21   5   6       84.34       73.20    162.71 o 
 -24   6   6       52.42       23.03     98.57 o 
 -22   6   6       46.75       -8.97     83.78 o 
 -20   6   6        5.02      -38.67     74.98 o 
 -18   6   6      153.95      134.25     82.69 o 
 -16   6   6      736.84      810.93    109.89 o 
 -14   6   6      583.51      783.42    101.42 o 
 -12   6   6      224.41      193.42     71.03 o 
 -10   6   6     1289.56     1407.98    143.58 o 
  -8   6   6     4135.40     3967.90    218.33 o 
  -6   6   6     1242.77     1379.32    121.14 o 
  -4   6   6      665.23      546.22    109.42 o 
  -2   6   6     4210.17     3926.84    206.09 o 
   0   6   6     6954.72     7443.81    268.74 o 
   2   6   6     1524.02     1594.80     97.71 o 
   4   6   6      440.67      410.86     57.15 o 
   6   6   6     2028.18     1988.17    131.03 o 
   8   6   6     2532.74     2512.89    158.30 o 
  10   6   6      623.05      739.15     99.80 o 
  12   6   6      143.51      186.47    116.87 o 
  14   6   6      431.89      525.26    146.92 o 
  16   6   6      180.82      109.03    131.38 o 
  18   6   6      107.40       35.32    128.81 o 
  20   6   6       12.21      -31.20    109.88 o 
 -23   7   6       18.49       79.55    106.49 o 
 -21   7   6      312.82      180.94    102.07 o 
 -19   7   6      610.58      303.04    132.98 o 
 -17   7   6      206.30       77.35     96.25 o 
 -15   7   6      294.62      284.69     88.76 o 
 -13   7   6     1771.09     2056.61    165.22 o 
 -11   7   6     1280.45     1475.03    136.12 o 
  -9   7   6       86.20      -56.18     56.18 o 
  -7   7   6     1924.86     1902.91    143.19 o 
  -5   7   6     3695.58     3994.64    215.13 o 
  -3   7   6     2219.99     2426.81    158.04 o 
  -1   7   6      771.60      899.35    101.76 o 
   1   7   6     1383.10     1643.84    128.65 o 
   3   7   6     2385.13     2229.97    115.03 o 
   5   7   6     1277.74     1593.72    164.24 o 
   7   7   6       49.56       66.98     45.60 o 
   9   7   6      534.92      381.15    152.50 o 
  11   7   6      654.16      679.93    100.88 o 
  13   7   6      215.69      318.00    102.16 o 
  15   7   6       21.33       52.23     78.88 o 
  17   7   6       55.68      -34.52     91.17 o 
  19   7   6       66.95     -101.05    101.05 o 
 -22   8   6      139.24       10.18    109.66 o 
 -20   8   6        1.64      -52.88     89.51 o 
 -18   8   6      410.45      370.12    100.50 o 
 -16   8   6      673.89      592.03    186.41 o 
 -14   8   6      314.38      308.93     93.39 o 
 -12   8   6      593.11      570.59    237.01 o 
 -10   8   6     1510.09     1576.89    321.51 o 
  -8   8   6     1060.21     1222.90    125.20 o 
  -6   8   6      562.78      929.06    111.70 o 
  -4   8   6      789.60      930.19    112.64 o 
  -2   8   6     1806.14     2182.50    152.14 o 
   0   8   6     1050.56     1485.99    132.88 o 
   2   8   6      109.35       26.96     60.23 o 
   4   8   6      179.44      116.53     80.26 o 
   6   8   6      414.99      478.10     86.35 o 
   8   8   6       27.77       51.47     64.60 o 
  10   8   6       53.28       47.47     68.68 o 
  12   8   6       77.94      126.16     78.92 o 
  14   8   6        3.45       25.98     82.75 o 
  16   8   6      121.43       80.18    100.56 o 
 -19   9   6       50.98       51.18    104.82 o 
 -17   9   6       19.68       25.91     90.77 o 
 -15   9   6      203.32      183.04    102.10 o 
 -13   9   6      300.22      234.17     95.95 o 
 -11   9   6      233.83      162.75     83.85 o 
  -9   9   6       29.26      -38.80     94.71 o 
  -7   9   6      601.05      759.43    158.67 o 
  -5   9   6      906.64     1083.73    389.13 o 
  -3   9   6      890.23      811.77    111.94 o 
  -1   9   6       81.13       36.15     66.61 o 
   1   9   6      268.41      243.33     81.96 o 
   3   9   6      462.64      275.35     83.45 o 
   5   9   6      360.10      148.20    112.76 o 
   7   9   6       73.55      -42.89     65.25 o 
   9   9   6      158.60       61.28     81.24 o 
  11   9   6      249.89      364.26    217.04 o 
  13   9   6       86.02      108.10     95.81 o 
  15   9   6       10.25       -0.41     99.51 o 
 -18  10   6       70.21        0.82    116.66 o 
 -16  10   6       82.30        3.67    105.33 o 
 -14  10   6       51.33      -17.61     93.80 o 
 -12  10   6       21.80       35.17     85.09 o 
 -10  10   6      445.01      517.38    112.88 o 
  -8  10   6      986.77     1298.20    144.23 o 
  -6  10   6      250.66      360.14    100.15 o 
  -4  10   6      125.34      193.14    159.89 o 
  -2  10   6      605.42      910.23    122.11 o 
   0  10   6     1110.79     1636.24    153.40 o 
   2  10   6      310.16      264.94    130.22 o 
   4  10   6       93.25      175.81    128.68 o 
   6  10   6      524.99      797.26    177.10 o 
   8  10   6      470.92      538.36    147.69 o 
  10  10   6       58.91        3.50     93.56 o 
  12  10   6      101.48      106.08     99.71 o 
  14  10   6      320.78      272.14    112.91 o 
 -15  11   6       84.14       64.84    145.06 o 
 -13  11   6      419.56      416.54    125.50 o 
 -11  11   6      458.41      349.34    155.33 o 
  -9  11   6       66.80      -39.82     91.43 o 
  -7  11   6      105.89      126.70    100.08 o 
  -5  11   6      903.90      991.08    138.89 o 
  -3  11   6     1014.51     1562.45    319.01 o 
  -1  11   6      128.71      195.72    132.02 o 
   1  11   6      298.64      394.91    162.20 o 
   3  11   6      892.13     1083.65    207.92 o 
   5  11   6      303.37      438.06    162.71 o 
   7  11   6       13.32      114.94    121.10 o 
   9  11   6      189.35      338.40    153.21 o 
  11  11   6      227.38       93.88    146.79 o 
 -12  12   6       17.56      198.53    120.40 o 
 -10  12   6      328.25      307.12    126.49 o 
  -8  12   6      657.16      821.67    217.04 o 
  -6  12   6      226.27       95.92    111.34 o 
  -4  12   6       98.56      105.31    141.91 o 
  -2  12   6      410.12      469.01    163.74 o 
   0  12   6      371.56      208.56    148.33 o 
   2  12   6      121.70       60.87    139.08 o 
   4  12   6       15.47       10.02    139.86 o 
   6  12   6      200.79       90.28    156.17 o 
   8  12   6      190.52       57.02    154.11 o 
  -5  13   6      352.19      171.19    170.42 o 
  -3  13   6      276.19      222.82    170.81 o 
  -1  13   6        2.89       41.74    160.79 o 
   1  13   6      394.13      529.11    184.80 o 
 -10 -12   7       50.16      -29.87    109.78 o 
  -8 -12   7       79.36      -72.20     99.21 o 
  -6 -12   7       89.38       73.46    160.40 o 
  -4 -12   7       69.20       -2.18    162.71 o 
  -2 -12   7       17.31     -153.34    153.34 o 
   0 -12   7      251.58      311.30    189.43 o 
   2 -12   7      355.17      546.96    194.82 o 
   4 -12   7       78.58      317.85    175.17 o 
 -13 -11   7      186.53      127.43    109.30 o 
 -11 -11   7      387.94      409.30    117.68 o 
  -9 -11   7      270.79      229.39    106.19 o 
  -7 -11   7        5.16      -45.40     85.96 o 
  -5 -11   7      289.32      216.65    160.66 o 
  -3 -11   7      487.71      566.10    185.45 o 
  -1 -11   7      177.08      181.98    149.10 o 
   1 -11   7       41.26      -47.77    134.97 o 
   3 -11   7      313.87      344.05    156.94 o 
   5 -11   7      354.82      233.61    156.81 o 
   7 -11   7       75.65       42.40    125.86 o 
   9 -11   7       48.19      -88.28     95.96 o 
 -16 -10   7      297.86      320.83    120.76 o 
 -14 -10   7      374.17      507.17    125.15 o 
 -12 -10   7      186.95      151.00     98.29 o 
 -10 -10   7      117.86      -27.81    121.94 o 
  -8 -10   7      831.32     1121.84    137.76 o 
  -6 -10   7     1017.70     1173.01    174.98 o 
  -4 -10   7      112.95      199.57    132.41 o 
  -2 -10   7      196.57      188.53    142.30 o 
   0 -10   7      737.36      796.62    198.16 o 
   2 -10   7      508.71      245.81    148.33 o 
   4 -10   7       20.12      -91.11    142.68 o 
   6 -10   7      249.10      360.99     98.74 o 
   8 -10   7      384.33      269.83    105.70 o 
  10 -10   7      183.28      179.11    100.43 o 
  12 -10   7        8.82      -84.16     96.89 o 
 -19  -9   7       14.37       35.90    102.05 o 
 -17  -9   7        0.76      -90.77     90.77 o 
 -15  -9   7        6.43      -84.02     84.02 o 
 -13  -9   7      178.25      154.81    180.95 o 
 -11  -9   7      346.85      235.93     91.78 o 
  -9  -9   7      337.05      249.49     91.02 o 
  -7  -9   7       37.06      133.71     76.68 o 
  -5  -9   7      344.71      368.75     94.20 o 
  -3  -9   7      890.78      989.77    188.40 o 
  -1  -9   7      241.64      426.50    146.53 o 
   1  -9   7       69.01      117.05     81.08 o 
   3  -9   7      527.83      440.58    124.96 o 
   5  -9   7      528.77      623.30    106.15 o 
   7  -9   7       65.45       41.53     79.50 o 
   9  -9   7       72.15       49.58    107.81 o 
  11  -9   7      236.09      237.59     98.34 o 
  13  -9   7      181.69      189.67    106.85 o 
 -20  -8   7       30.60       34.47    110.32 o 
 -18  -8   7       84.73      130.67     92.26 o 
 -16  -8   7      378.24      277.85    103.88 o 
 -14  -8   7      298.82      392.21     98.37 o 
 -12  -8   7      160.35      144.23     77.33 o 
 -10  -8   7      194.52      242.14     81.73 o 
  -8  -8   7      986.23      784.03    123.55 o 
  -6  -8   7      555.35      735.80    103.27 o 
  -4  -8   7      374.51      451.45     87.95 o 
  -2  -8   7       19.62       61.79     68.01 o 
   0  -8   7      665.93      805.39    106.94 o 
   2  -8   7      568.99      631.51    102.82 o 
   4  -8   7      102.92      -36.39     65.06 o 
   6  -8   7      104.84       46.96     97.41 o 
   8  -8   7      338.25      446.90     95.34 o 
  10  -8   7      280.46      234.89     89.90 o 
  12  -8   7      112.49       62.01    109.29 o 
  14  -8   7       89.43       99.02    153.72 o 
  16  -8   7       63.17     -163.74    163.74 o 
 -23  -7   7        7.85      -79.37    163.61 o 
 -21  -7   7      148.11       87.61    103.93 o 
 -19  -7   7      463.79      501.82    119.53 o 
 -17  -7   7      209.75       69.37    131.76 o 
 -15  -7   7       42.13       18.32     73.71 o 
 -13  -7   7     1039.79      906.64    334.03 o 
 -11  -7   7     1300.24     1623.64    145.31 o 
  -9  -7   7      221.23      226.22     73.52 o 
  -7  -7   7       35.07       23.49     59.26 o 
  -5  -7   7     1058.24     1061.34    201.05 o 
  -3  -7   7     1714.83     1906.02    131.36 o 
  -1  -7   7      356.23      584.16     91.14 o 
   1  -7   7       28.67       89.70    146.60 o 
   3  -7   7      465.45      476.09     90.43 o 
   5  -7   7     1612.50     1717.13    210.94 o 
   7  -7   7      399.32      420.17     88.08 o 
   9  -7   7      117.13       96.00     78.44 o 
  11  -7   7      384.34      231.48     88.23 o 
  13  -7   7      191.99      231.68    144.48 o 
  15  -7   7       12.31       96.96    154.37 o 
  17  -7   7       16.97     -163.10    163.10 o 
 -24  -6   7      117.49        0.00    117.27 o 
 -22  -6   7      114.84      164.66    107.44 o 
 -20  -6   7        2.65      -36.74     88.12 o 
 -18  -6   7       91.59       88.58     82.65 o 
 -16  -6   7      299.76      522.62    103.69 o 
 -14  -6   7      384.66      558.81    145.83 o 
 -12  -6   7      296.93      239.06    120.21 o 
 -10  -6   7      106.67       44.24     58.72 o 
  -8  -6   7     1939.35     2234.93    152.08 o 
  -6  -6   7     3093.36     3337.33    168.07 o 
  -4  -6   7     1210.21     1699.74    104.46 o 
  -2  -6   7      477.28      358.83     57.24 o 
   0  -6   7     3695.31     4080.53    209.63 o 
   2  -6   7     3909.29     4221.44    223.07 o 
   4  -6   7      539.25      662.86     87.16 o 
   6  -6   7      266.55      261.83     57.11 o 
   8  -6   7     1125.72     1079.08     92.11 o 
  10  -6   7      839.08      951.95    133.11 o 
  12  -6   7       77.77       25.16     76.18 o 
  14  -6   7      130.43      161.22     93.08 o 
  16  -6   7      173.21      298.65    109.34 o 
  18  -6   7       64.63       39.93    110.54 o 
 -25  -5   7       14.43      -13.14    116.73 o 
 -23  -5   7        7.64      -26.01     98.91 o 
 -21  -5   7       71.36      104.15     95.60 o 
 -19  -5   7      249.13      538.83    112.34 o 
 -17  -5   7      426.16      444.39     97.68 o 
 -15  -5   7        0.90      -46.93     62.14 o 
 -13  -5   7      615.52      693.67     99.13 o 
 -11  -5   7     2937.18     3018.50    190.33 o 
  -9  -5   7     1900.18     2089.25    110.86 o 
  -7  -5   7      456.87      503.10     60.86 o 
  -5  -5   7     4166.77     4255.35    187.52 o 
  -3  -5   7     6250.83     6276.26    247.93 o 
  -1  -5   7     3045.76     2746.45    148.57 o 
   1  -5   7       65.89       37.19     43.54 o 
   3  -5   7     2338.75     2764.32    210.55 o 
   5  -5   7     2246.03     2219.91    114.99 o 
   7  -5   7      985.44     1031.33    155.58 o 
   9  -5   7       73.58       32.14     49.26 o 
  11  -5   7      211.06      179.92    167.98 o 
  13  -5   7      287.58      220.27     86.90 o 
  15  -5   7       83.57       72.79     86.85 o 
  17  -5   7       27.50      134.24    103.48 o 
  19  -5   7       35.31       62.59    114.63 o 
 -24  -4   7       42.09      138.46    111.59 o 
 -22  -4   7      161.14      -80.56    143.84 o 
 -20  -4   7      110.18       21.81     80.01 o 
 -18  -4   7      109.36       80.66     83.54 o 
 -16  -4   7      640.43      764.30    125.60 o 
 -14  -4   7      755.14      908.58    137.22 o 
 -12  -4   7       48.68       35.82     59.85 o 
 -10  -4   7     2778.65     2567.75    125.08 o 
  -8  -4   7     1564.81     1619.08     94.63 o 
  -6  -4   7     1354.88     1393.97    157.51 o 
  -4  -4   7       85.30       61.13     37.61 o 
  -2  -4   7     3002.81     3369.13    118.04 o 
   0  -4   7     3763.41     3627.61    127.31 o 
   2  -4   7     2436.18     2386.39    134.49 o 
   4  -4   7      430.41      329.74     52.50 o 
   6  -4   7      397.49      455.97     77.32 o 
   8  -4   7     1486.32     1530.65    169.86 o 
  10  -4   7      549.19      349.54     86.61 o 
  12  -4   7       32.10       55.82    131.57 o 
  14  -4   7      116.55      134.56     85.63 o 
  16  -4   7      138.39       69.22     93.29 o 
  18  -4   7       63.95       59.30     99.01 o 
  20  -4   7        6.96     -133.36    151.28 o 
 -25  -3   7       11.61       71.07    161.37 o 
 -23  -3   7        0.01      -24.07     91.37 o 
 -21  -3   7       83.77       78.17     88.20 o 
 -19  -3   7      147.63      260.30     90.53 o 
 -17  -3   7      119.07      141.02     79.84 o 
 -15  -3   7       60.65       18.17     63.20 o 
 -13  -3   7      232.25      227.75     51.43 o 
 -11  -3   7      411.75      462.23     60.30 o 
  -9  -3   7      890.53      731.97     68.62 o 
  -7  -3   7      132.62       46.15     36.14 o 
  -5  -3   7     1328.10     1039.01     57.47 o 
  -3  -3   7     1696.01     1647.50     74.52 o 
  -1  -3   7     1694.37     1791.28     77.59 o 
   1  -3   7        3.21       21.13     31.80 o 
   3  -3   7      735.99      787.44     68.22 o 
   5  -3   7     1438.80     1560.30     94.73 o 
   7  -3   7      407.44      454.23     56.44 o 
   9  -3   7       57.71      -28.85     57.30 o 
  11  -3   7       39.16      218.90     80.48 o 
  13  -3   7      240.74      152.63     79.79 o 
  15  -3   7       51.94       44.56     81.43 o 
  17  -3   7       32.52       -6.64     90.94 o 
  19  -3   7       98.21      101.36    101.43 o 
  21  -3   7       43.62     -108.79    108.79 o 
 -26  -2   7       18.41      -47.19    110.74 o 
 -24  -2   7       95.76       96.07    102.65 o 
 -22  -2   7       99.13      104.60     90.65 o 
 -20  -2   7       34.00       16.85     74.92 o 
 -18  -2   7       55.77      -30.63     65.20 o 
 -16  -2   7     1125.96     1323.38    134.00 o 
 -14  -2   7     1321.72     1363.05    134.14 o 
 -12  -2   7      439.46      369.79     56.33 o 
 -10  -2   7      913.54      950.76     97.52 o 
  -8  -2   7     4141.74     4137.94    170.97 o 
  -6  -2   7     3582.41     3525.86    123.43 o 
  -4  -2   7      682.30      743.21     76.17 o 
  -2  -2   7     2775.30     3078.25    129.20 o 
   0  -2   7     2703.57     2618.26    118.25 o 
   2  -2   7     1568.81     1764.44    121.54 o 
   4  -2   7      113.45      134.43     41.03 o 
   6  -2   7     1001.10     1089.95     93.47 o 
   8  -2   7      964.34     1173.08    116.30 o 
  10  -2   7      409.75      359.69     81.77 o 
  12  -2   7      215.97      -16.37     63.56 o 
  14  -2   7      972.60      882.99    125.06 o 
  16  -2   7      330.65      238.39     97.98 o 
  18  -2   7        1.24      -74.51     88.02 o 
  20  -2   7      100.08     -104.15    104.15 o 
 -27  -1   7       18.30     -100.94    162.20 o 
 -25  -1   7       27.46       75.21    103.46 o 
 -23  -1   7       31.00      -52.50     85.11 o 
 -21  -1   7      228.15      111.23    109.55 o 
 -19  -1   7      365.82      449.16     74.91 o 
 -17  -1   7      454.53      386.24     66.59 o 
 -15  -1   7       93.61        7.02     44.34 o 
 -13  -1   7     1090.93     1234.59     93.13 o 
 -11  -1   7     3789.29     3304.33    150.74 o 
  -9  -1   7     1776.13     1696.61     74.35 o 
  -7  -1   7      163.62      169.50     32.39 o 
  -5  -1   7     1246.47     1328.22     75.36 o 
  -3  -1   7     4769.04     4827.60    180.12 o 
  -1  -1   7     2647.92     2937.70    126.17 o 
   1  -1   7        1.72       -7.96     31.11 o 
   3  -1   7     3873.68     3797.32    158.16 o 
   5  -1   7     3649.09     3546.86    150.99 o 
   7  -1   7      416.77      320.13     69.45 o 
   9  -1   7      385.54      327.94     78.27 o 
  11  -1   7     2393.74     2114.31    279.71 o 
  13  -1   7     1172.82     1348.78    136.96 o 
  15  -1   7        2.74      -49.63     76.10 o 
  17  -1   7      342.97       87.98    134.97 o 
  19  -1   7      379.76      107.73    101.70 o 
  21  -1   7       75.77       12.65    110.68 o 
 -26   0   7        0.05       99.79    156.81 o 
 -24   0   7        0.64     -128.55    128.55 o 
 -22   0   7       42.76      209.20    141.40 o 
 -20   0   7       49.48       86.15    137.16 o 
 -18   0   7       80.79       33.35     54.69 o 
 -16   0   7     1477.73     2247.38    166.63 o 
 -14   0   7     2363.05     2662.11    162.97 o 
 -12   0   7      848.85      706.91     60.97 o 
 -10   0   7       11.96      -30.50     31.83 o 
  -8   0   7     5644.75     5641.61    210.30 o 
  -6   0   7     8164.20     8188.99    446.90 o 
  -4   0   7     1719.02     2038.93     95.37 o 
  -2   0   7      216.18       96.00     34.07 o 
   0   0   7     3766.45     3127.28    131.34 o 
   2   0   7     1435.24     1481.35     82.25 o 
   4   0   7      577.08      617.33     54.69 o 
   6   0   7      508.50      435.20     74.31 o 
   8   0   7     1847.07     2170.68    158.27 o 
  10   0   7      208.64      147.76     65.70 o 
  12   0   7      119.26      -37.83     60.75 o 
  14   0   7       28.72      -52.36     69.85 o 
  16   0   7      167.55      258.37     96.57 o 
  18   0   7      297.73       84.99     99.47 o 
  20   0   7       54.59       -3.40    103.27 o 
 -27   1   7       15.45      -80.65    151.28 o 
 -23   1   7       29.91      -38.78    122.52 o 
 -21   1   7      248.77      174.66    116.74 o 
 -19   1   7      346.99      319.65    124.70 o 
 -17   1   7      367.22      181.85    101.07 o 
 -15   1   7       95.24       14.01     49.11 o 
 -13   1   7     1104.40     1465.89    111.34 o 
 -11   1   7     3640.80     3557.09    173.16 o 
  -9   1   7     1618.41     1583.22    103.58 o 
  -7   1   7      173.23      206.19     78.15 o 
  -5   1   7     1088.25     1110.47     76.50 o 
  -3   1   7     4678.29     4624.74    181.15 o 
  -1   1   7     2739.33     3013.61    163.33 o 
   1   1   7        7.99      -21.61     33.17 o 
   3   1   7     4000.78     4073.84    191.87 o 
   5   1   7     3857.66     4040.73    268.28 o 
   7   1   7      428.95      375.57     76.12 o 
   9   1   7      389.46      296.53     98.95 o 
  11   1   7     2343.92     1974.31    272.07 o 
  13   1   7     1154.00     1178.48    134.91 o 
  15   1   7        0.50      -67.76     67.76 o 
  17   1   7      322.52      123.78     91.89 o 
  19   1   7      331.83       39.89    109.47 o 
  21   1   7       59.14       47.10    113.05 o 
 -24   2   7      104.50      123.93    144.86 o 
 -22   2   7       94.66      225.39    144.74 o 
 -20   2   7       38.07      -67.42     97.47 o 
 -18   2   7       65.04       31.24     60.51 o 
 -16   2   7     1254.66     1687.68    163.29 o 
 -14   2   7     1451.95     1528.57    159.38 o 
 -12   2   7      440.30      388.11     66.06 o 
 -10   2   7     1052.64     1327.55    100.89 o 
  -8   2   7     4462.32     4173.36    212.99 o 
  -6   2   7     3724.69     3696.74    184.55 o 
  -4   2   7      618.18      782.60     82.32 o 
  -2   2   7     3057.44     3056.01    130.24 o 
   0   2   7     2829.93     2735.49    117.00 o 
   2   2   7     1424.25     1790.34     93.47 o 
   4   2   7      103.32      148.20    129.90 o 
   6   2   7      921.86     1164.03    114.17 o 
   8   2   7      951.80     1179.42    149.04 o 
  10   2   7      441.28      513.20     91.86 o 
  12   2   7      216.83      157.05     77.01 o 
  14   2   7      877.35     1039.48    214.08 o 
  16   2   7      288.60      212.35    118.41 o 
  18   2   7        5.67      -93.57     93.57 o 
  20   2   7       99.09     -105.77    105.77 o 
 -25   3   7       16.42      -79.11    142.81 o 
 -23   3   7        0.01      -97.60    136.39 o 
 -21   3   7       99.44      117.64    128.68 o 
 -19   3   7      159.99      267.01    111.73 o 
 -17   3   7      107.24      116.82     64.16 o 
 -15   3   7       61.86       59.34     54.76 o 
 -13   3   7      235.36      518.07     77.35 o 
 -11   3   7      381.27      509.61     88.68 o 
  -9   3   7      912.15     1084.91    101.78 o 
  -7   3   7      148.12       57.74     44.69 o 
  -5   3   7     1375.31     1330.07    105.34 o 
  -3   3   7     1601.82     1563.23    121.49 o 
  -1   3   7     1630.24     1660.00    116.94 o 
   1   3   7        0.06      -16.09     30.01 o 
   3   3   7      868.50     1014.14    115.13 o 
   5   3   7     1560.67     1785.59    269.05 o 
   7   3   7      412.50      314.09     75.88 o 
   9   3   7       36.48       26.92     60.48 o 
  11   3   7       68.16      161.51     76.52 o 
  13   3   7      302.48      314.81     89.68 o 
  15   3   7       54.53      -50.04     84.53 o 
  17   3   7       38.76       36.95     96.07 o 
  19   3   7       98.30      327.10    154.11 o 
  21   3   7       37.97       16.44    168.62 o 
 -24   4   7       41.07      116.61    159.50 o 
 -22   4   7      162.23       97.16    101.39 o 
 -20   4   7      111.44       57.55     85.72 o 
 -18   4   7      106.78       35.45     66.46 o 
 -16   4   7      621.94      771.06    104.30 o 
 -14   4   7      781.35     1146.53    113.86 o 
 -12   4   7       51.24        6.62     53.43 o 
 -10   4   7     2739.22     2637.88    155.46 o 
  -8   4   7     1538.71     1664.80    123.24 o 
  -6   4   7     1466.51     1577.57    124.56 o 
  -4   4   7      113.80      116.05     54.81 o 
  -2   4   7     3002.76     3126.12    181.40 o 
   0   4   7     3917.02     3597.03    195.76 o 
   2   4   7     2469.91     2335.48    146.39 o 
   4   4   7      423.22      424.59     73.99 o 
   6   4   7      444.67      471.19     85.30 o 
   8   4   7     1512.67     1812.43    144.20 o 
  10   4   7      511.55      550.45     94.59 o 
  12   4   7       32.15      -61.66     66.11 o 
  14   4   7      121.34      110.76     83.95 o 
  16   4   7      107.82      129.45    129.58 o 
  18   4   7       51.63      -73.46    137.41 o 
  20   4   7        7.82     -100.04    150.77 o 
 -23   5   7        6.79      -29.23     88.12 o 
 -21   5   7       66.62      -19.94    112.24 o 
 -19   5   7      232.52      258.25     90.85 o 
 -17   5   7      404.67      475.01    154.17 o 
 -15   5   7        0.94      -22.69     60.28 o 
 -13   5   7      609.43      745.44    102.02 o 
 -11   5   7     2992.70     3134.24    451.48 o 
  -9   5   7     1827.99     1834.18    138.46 o 
  -7   5   7      461.90      535.76    101.52 o 
  -5   5   7     4108.03     4413.45    228.02 o 
  -3   5   7     6290.89     7250.46    319.97 o 
  -1   5   7     3119.87     2705.74    165.04 o 
   1   5   7       58.81       46.14     63.96 o 
   3   5   7     2362.95     2456.46    158.61 o 
   5   5   7     2244.29     2014.82    145.74 o 
   7   5   7      990.30      997.73    108.67 o 
   9   5   7       87.99      -46.27     69.80 o 
  11   5   7      238.53      194.39    132.28 o 
  13   5   7      271.88      403.13     97.80 o 
  15   5   7       76.14     -111.99    111.99 o 
  17   5   7       34.91     -126.63    126.63 o 
  19   5   7       38.76      158.61    166.31 o 
 -24   6   7      111.63      -14.70    160.15 o 
 -22   6   7      121.95      107.33     93.99 o 
 -20   6   7        4.04        0.18     83.22 o 
 -18   6   7       96.07       34.58     82.06 o 
 -16   6   7      344.78      482.12    212.86 o 
 -14   6   7      358.22      570.88    150.51 o 
 -12   6   7      255.22      252.06     74.31 o 
 -10   6   7      157.91      169.79     67.51 o 
  -8   6   7     2016.23     2040.36    161.23 o 
  -6   6   7     3001.58     2921.07    239.45 o 
  -4   6   7     1142.16     1332.76    128.14 o 
  -2   6   7      585.43      487.89     83.68 o 
   0   6   7     3443.01     3362.76    204.35 o 
   2   6   7     3695.98     3876.95    219.57 o 
   4   6   7      529.75      479.04    105.44 o 
   6   6   7      246.48      204.09     72.14 o 
   8   6   7      993.11      934.45    234.50 o 
  10   6   7      758.12      729.75    220.51 o 
  12   6   7       75.86       95.55    101.07 o 
  14   6   7      107.66        5.65    116.87 o 
  16   6   7      166.49       87.97    137.67 o 
  18   6   7       72.86      240.67    166.70 o 
 -21   7   7      166.94       -0.43     96.79 o 
 -19   7   7      499.20      372.96    111.24 o 
 -17   7   7      221.52      222.00     97.25 o 
 -15   7   7       42.38      -69.29     69.29 o 
 -13   7   7     1075.76      943.21    122.27 o 
 -11   7   7     1371.85     1284.39    137.71 o 
  -9   7   7      261.43      239.17     79.83 o 
  -7   7   7       43.70      -14.37     60.09 o 
  -5   7   7     1113.35      985.77    168.24 o 
  -3   7   7     1701.60     1856.78    141.66 o 
  -1   7   7      365.32      491.98    151.48 o 
   1   7   7       44.44       11.27     81.81 o 
   3   7   7      426.81      439.73     90.03 o 
   5   7   7     1383.06     1747.78    112.19 o 
   7   7   7      351.21      520.80     97.18 o 
   9   7   7       99.70      132.45     75.95 o 
  11   7   7      339.29      283.03    118.99 o 
  13   7   7      168.09       53.66     86.72 o 
  15   7   7        8.68     -135.68    135.68 o 
  17   7   7       16.41       39.02    102.46 o 
 -20   8   7       40.32      112.66    103.01 o 
 -18   8   7       94.59       57.58     93.45 o 
 -16   8   7      442.68      677.76    189.56 o 
 -14   8   7      327.42      265.85     97.69 o 
 -12   8   7      147.47      205.13     88.47 o 
 -10   8   7      235.49      281.41     87.89 o 
  -8   8   7      981.64     1267.20    133.18 o 
  -6   8   7      505.09      541.50    101.51 o 
  -4   8   7      345.33      437.62     88.65 o 
  -2   8   7       56.44       66.98     69.96 o 
   0   8   7      625.53      525.23     92.96 o 
   2   8   7      503.17      547.82     96.53 o 
   4   8   7       91.80       12.86     65.38 o 
   6   8   7      146.75      106.92     57.59 o 
   8   8   7      342.07      365.94     91.07 o 
  10   8   7      234.29      256.91     88.29 o 
  12   8   7      112.13       39.56    148.40 o 
  14   8   7      117.50      -82.05     93.89 o 
  16   8   7       69.10        4.76    100.89 o 
 -19   9   7       11.83     -103.91    103.91 o 
 -17   9   7        1.71       96.83    100.99 o 
 -15   9   7        6.68      -51.50     87.06 o 
 -13   9   7      176.02      106.90     90.88 o 
 -11   9   7      306.27      205.02     97.57 o 
  -9   9   7      298.81      182.45     91.31 o 
  -7   9   7       36.63       72.13     79.95 o 
  -5   9   7      282.14      237.07     85.18 o 
  -3   9   7      785.30      813.83    114.87 o 
  -1   9   7      193.95      186.36     85.09 o 
   1   9   7       62.84       50.43     70.96 o 
   3   9   7      481.76      303.11    100.17 o 
   5   9   7      528.48      484.03    157.32 o 
   7   9   7       50.99      -86.69     93.62 o 
   9   9   7       81.44       93.30     83.27 o 
  11   9   7      227.13      172.13     91.19 o 
  13   9   7      169.28       91.98     98.37 o 
 -16  10   7      269.27      342.74    131.87 o 
 -14  10   7      357.50      246.85    111.96 o 
 -12  10   7      194.30       20.39     95.63 o 
 -10  10   7       93.59       80.99    110.38 o 
  -8  10   7      821.13     1182.82    152.59 o 
  -6  10   7     1038.40     1254.77    191.23 o 
  -4  10   7      117.99       61.63     85.98 o 
  -2  10   7      207.38      328.62     95.23 o 
   0  10   7      787.72     1034.10    130.73 o 
   2  10   7      478.49      517.17    164.38 o 
   4  10   7       15.81       28.13    130.74 o 
   6  10   7      242.05      237.84    145.51 o 
   8  10   7      383.58      404.54    145.25 o 
  10  10   7      185.04       94.39    153.98 o 
  12  10   7        8.22      -25.66     99.25 o 
 -13  11   7      187.33      104.95    117.42 o 
 -11  11   7      391.36      340.78    123.93 o 
  -9  11   7      260.03      235.02    133.82 o 
  -7  11   7        7.95      -38.87     99.52 o 
  -5  11   7      306.37      406.54    117.47 o 
  -3  11   7      483.76      311.66    136.97 o 
  -1  11   7      161.95      -85.40    127.01 o 
   1  11   7       53.03      105.18    131.64 o 
   3  11   7      379.62      369.61    160.66 o 
   5  11   7      389.88      275.47    152.57 o 
   7  11   7       73.30      -45.85    130.22 o 
   9  11   7       52.39     -103.00    139.34 o 
 -10  12   7       49.97        1.08    115.06 o 
  -8  12   7      102.72       -4.57    160.60 o 
  -6  12   7      110.51       41.83    111.15 o 
  -4  12   7       68.67      160.40    160.15 o 
  -2  12   7        7.07     -134.85    143.45 o 
   0  12   7      231.70      146.02    164.77 o 
   2  12   7      360.80      367.55    178.64 o 
   4  12   7       77.91      141.91    163.87 o 
  -4 -12   8      361.88      261.47    208.69 o 
  -2 -12   8       48.05       90.41    193.67 o 
 -11 -11   8      206.14      242.52    126.50 o 
  -9 -11   8      298.42      285.27    116.91 o 
  -7 -11   8       75.99       45.85    162.71 o 
  -5 -11   8       88.04      -12.59    154.37 o 
  -3 -11   8      386.99      281.38    180.44 o 
  -1 -11   8      316.05      210.10    167.08 o 
   1 -11   8       80.77      143.45    162.59 o 
   3 -11   8       60.04      -51.11    155.39 o 
   5 -11   8      433.88      358.18    185.83 o 
 -16 -10   8       59.24       69.99    122.81 o 
 -14 -10   8      287.07      378.10    154.50 o 
 -12 -10   8      235.92      420.71    136.71 o 
 -10 -10   8       11.82      -46.67     91.09 o 
  -8 -10   8      276.74      193.23     96.41 o 
  -6 -10   8      732.96      908.22    212.80 o 
  -4 -10   8      385.94      457.96    166.70 o 
  -2 -10   8       66.47      268.02    169.91 o 
   0 -10   8     1044.01      874.70    216.01 o 
   2 -10   8     1002.18     1510.02    242.08 o 
   4 -10   8      118.64       75.93    114.49 o 
   6 -10   8       86.58      162.21    110.84 o 
   8 -10   8      336.94      299.92    115.26 o 
  10 -10   8      259.62      123.29    155.52 o 
 -17  -9   8      278.86      254.28    118.95 o 
 -15  -9   8       56.63      -15.38     97.10 o 
 -13  -9   8       15.28      -53.81     89.33 o 
 -11  -9   8      236.15      305.03    103.28 o 
  -9  -9   8      439.55      454.14    107.63 o 
  -7  -9   8      101.27       25.88     76.46 o 
  -5  -9   8       64.95      104.54    140.11 o 
  -3  -9   8      298.33      185.57    145.89 o 
  -1  -9   8      528.14      452.44    168.49 o 
   1  -9   8      135.04      253.77    144.74 o 
   3  -9   8      139.95      104.49     90.33 o 
   5  -9   8      515.56      416.08    116.61 o 
   7  -9   8      356.97      375.45    105.88 o 
   9  -9   8       73.22       82.75     95.97 o 
  11  -9   8       12.07      -66.01    143.58 o 
 -20  -8   8       88.81       77.25    109.43 o 
 -18  -8   8       31.57      -93.38     93.38 o 
 -16  -8   8       42.45       -5.88    104.02 o 
 -14  -8   8      683.37      756.75    128.68 o 
 -12  -8   8      534.02      480.55    185.70 o 
 -10  -8   8       24.15      -23.89     72.84 o 
  -8  -8   8      494.52      270.46    172.35 o 
  -6  -8   8     1038.83     1083.79    125.65 o 
  -4  -8   8      258.85      364.86    143.84 o 
  -2  -8   8      645.48      750.26    172.22 o 
   0  -8   8     1250.58     1498.74    150.04 o 
   2  -8   8      362.88      376.01     97.08 o 
   4  -8   8       33.85       95.15     78.44 o 
   6  -8   8      105.70       98.47     85.83 o 
   8  -8   8      344.80      329.01     96.19 o 
  10  -8   8      104.79       -8.14    114.11 o 
  12  -8   8        3.21      -35.45    131.12 o 
  14  -8   8        2.13      -14.77    151.41 o 
 -21  -7   8       23.31       71.85    111.74 o 
 -19  -7   8      235.57      207.43    108.17 o 
 -17  -7   8      584.18      578.59    118.85 o 
 -15  -7   8      146.39      195.26     94.71 o 
 -13  -7   8       72.16      104.44     80.16 o 
 -11  -7   8      829.28      990.22    124.19 o 
  -9  -7   8     1003.00     1315.25    136.00 o 
  -7  -7   8       61.70       15.38     68.32 o 
  -5  -7   8      328.56      436.71     86.92 o 
  -3  -7   8      513.77      661.69    103.69 o 
  -1  -7   8      544.56      786.04    111.18 o 
   1  -7   8      180.39      121.80     73.63 o 
   3  -7   8      334.48      411.21    155.39 o 
   5  -7   8      458.83      510.34     99.98 o 
   7  -7   8      158.79      112.23     80.37 o 
   9  -7   8        5.60      -22.25     78.41 o 
  11  -7   8      137.82       33.82     81.30 o 
  13  -7   8      166.84      114.26     93.29 o 
  15  -7   8       60.11       54.97    166.44 o 
 -22  -6   8      151.05       10.68    111.35 o 
 -20  -6   8      164.62      108.53     95.55 o 
 -18  -6   8       90.54        2.08     87.18 o 
 -16  -6   8      151.56       17.37     82.64 o 
 -14  -6   8      671.80      859.16    120.17 o 
 -12  -6   8      934.22      881.17    118.81 o 
 -10  -6   8      196.25      207.51    121.04 o 
  -8  -6   8      128.22      -40.56     59.21 o 
  -6  -6   8     1896.86     2275.64    121.14 o 
  -4  -6   8     2428.61     2777.60    220.30 o 
  -2  -6   8     1038.69     1494.76    138.17 o 
   0  -6   8      620.19      743.24    103.98 o 
   2  -6   8     1502.58     1747.46    233.67 o 
   4  -6   8      739.84      906.77     83.73 o 
   6  -6   8      175.96      136.30     58.58 o 
   8  -6   8      398.52      335.32     67.92 o 
  10  -6   8      339.08      340.96     90.13 o 
  12  -6   8      109.09        0.09     81.17 o 
  14  -6   8      122.78      -35.30     88.02 o 
  16  -6   8      104.76      -62.59    105.94 o 
 -23  -5   8       62.65        2.02    104.05 o 
 -21  -5   8        4.30      -87.59     87.59 o 
 -19  -5   8      229.35      245.44    188.14 o 
 -17  -5   8      517.73      520.93    109.44 o 
 -15  -5   8      287.68      153.83     85.79 o 
 -13  -5   8      192.05      291.06     83.01 o 
 -11  -5   8     1446.53     1432.82    138.16 o 
  -9  -5   8     3471.26     3621.65    163.88 o 
  -7  -5   8     1609.91     1889.76    142.81 o 
  -5  -5   8      304.23      389.95     69.39 o 
  -3  -5   8     3501.08     3746.63    166.46 o 
  -1  -5   8     2319.23     2607.64    341.16 o 
   1  -5   8      344.49      333.94     74.50 o 
   3  -5   8       58.24       68.31     46.96 o 
   5  -5   8      529.67      593.80     71.14 o 
   7  -5   8      178.43      181.49     55.84 o 
   9  -5   8       24.33      -31.64     65.30 o 
  11  -5   8       82.81      -73.47     73.47 o 
  13  -5   8       68.84      119.57     88.13 o 
  15  -5   8       90.42       62.01     96.18 o 
  17  -5   8       20.04     -101.56    101.56 o 
 -24  -4   8       44.95       18.55    199.70 o 
 -22  -4   8      233.15      297.95    114.75 o 
 -20  -4   8      173.67      202.67     97.49 o 
 -18  -4   8       16.08      -57.61     74.73 o 
 -16  -4   8      725.26      555.88    184.55 o 
 -14  -4   8     1150.61     1436.07    139.42 o 
 -12  -4   8      927.31      996.72    113.69 o 
 -10  -4   8       68.59      108.43     47.02 o 
  -8  -4   8     2400.64     2209.76    115.11 o 
  -6  -4   8     1762.42     1771.91    104.08 o 
  -4  -4   8     1084.09     1120.03     84.48 o 
  -2  -4   8      427.04      710.63     68.37 o 
   0  -4   8      249.09      269.74     50.03 o 
   2  -4   8      708.65      660.02     69.64 o 
   4  -4   8      309.50      445.70     62.41 o 
   6  -4   8       14.63      -35.79     45.02 o 
   8  -4   8      139.56       83.71     65.13 o 
  10  -4   8      164.47      174.05     83.03 o 
  12  -4   8       12.77       14.57     77.36 o 
  14  -4   8      135.10       -2.99    117.70 o 
  16  -4   8      148.00       54.89     96.88 o 
  18  -4   8       17.74       12.37    120.01 o 
 -25  -3   8       38.93       29.77    123.40 o 
 -23  -3   8       18.53      -91.72     91.72 o 
 -21  -3   8       12.60        0.86     83.85 o 
 -19  -3   8      174.46      255.43    108.07 o 
 -17  -3   8      253.79      535.17    114.88 o 
 -15  -3   8      131.18      120.31    153.47 o 
 -13  -3   8      383.88      357.14     61.97 o 
 -11  -3   8     1815.88     2045.64    113.27 o 
  -9  -3   8      731.60      715.56     72.00 o 
  -7  -3   8      330.83      427.48     98.24 o 
  -5  -3   8      737.54      893.47     75.17 o 
  -3  -3   8     2282.97     2137.37    104.66 o 
  -1  -3   8     1050.38     1488.21     92.42 o 
   1  -3   8        9.62      -33.73     35.39 o 
   3  -3   8      623.30      603.24     64.86 o 
   5  -3   8      696.75      831.91     77.77 o 
   7  -3   8      153.20      112.52     64.59 o 
   9  -3   8      245.00      164.41    117.32 o 
  11  -3   8      574.24      504.27    100.67 o 
  13  -3   8      236.82      239.07     92.35 o 
  15  -3   8       50.11        8.52    103.64 o 
  17  -3   8      113.29      157.15    108.67 o 
  19  -3   8       49.31     -111.48    111.48 o 
 -24  -2   8       72.13       82.01    123.48 o 
 -22  -2   8      268.61      285.38    107.04 o 
 -20  -2   8      241.49       36.30     89.62 o 
 -18  -2   8      123.90       63.15     81.23 o 
 -16  -2   8      515.40      604.93     78.17 o 
 -14  -2   8     1088.21      923.42     87.07 o 
 -12  -2   8      557.80      465.34     64.85 o 
 -10  -2   8       68.13       12.34     39.78 o 
  -8  -2   8     2384.59     2502.50    120.79 o 
  -6  -2   8     3463.49     3248.11    147.92 o 
  -4  -2   8      411.08      450.14     52.75 o 
  -2  -2   8     1594.81     1791.02    103.80 o 
   0  -2   8     3143.98     3727.18    202.23 o 
   2  -2   8     1730.24     1858.65    111.50 o 
   4  -2   8      107.93      131.73     44.12 o 
   6  -2   8     1915.83     2033.66    279.07 o 
   8  -2   8     1589.47     1438.13    132.89 o 
  10  -2   8      319.64      264.97     83.07 o 
  12  -2   8      110.78      -24.59     73.14 o 
  14  -2   8      248.50       55.97     85.45 o 
  16  -2   8      134.90      -74.11     94.92 o 
  18  -2   8        3.99       -4.73    102.30 o 
 -25  -1   8      144.37      252.61    175.81 o 
 -23  -1   8       84.11       -2.39    101.81 o 
 -21  -1   8       28.49      -61.23     84.04 o 
 -19  -1   8      567.68      369.87     96.07 o 
 -17  -1   8     1525.81     1536.39    236.01 o 
 -15  -1   8      492.65      345.60     66.22 o 
 -13  -1   8      194.33      165.56     52.35 o 
 -11  -1   8     1589.83     1715.86    105.88 o 
  -9  -1   8     2420.05     2556.95    172.22 o 
  -7  -1   8      205.32      162.23     43.43 o 
  -5  -1   8      647.30      964.25     87.82 o 
  -3  -1   8     3235.55     3166.04    131.39 o 
  -1  -1   8     1776.52     1738.51     91.97 o 
   1  -1   8      175.69      269.04     50.23 o 
   3  -1   8     2277.99     2469.02    116.24 o 
   5  -1   8     2295.96     2258.15    146.57 o 
   7  -1   8      700.57      825.97    147.30 o 
   9  -1   8       89.53      100.30     68.14 o 
  11  -1   8      324.01      207.10     81.23 o 
  13  -1   8      370.55      230.52     90.74 o 
  15  -1   8       31.41        6.96     84.42 o 
  17  -1   8       24.61      -86.41    101.39 o 
  19  -1   8       44.01      -18.66    222.50 o 
 -26   0   8        1.83      -85.27    170.81 o 
 -24   0   8       41.63       28.25    151.16 o 
 -22   0   8      242.94      133.18    144.61 o 
 -20   0   8      422.42      333.80     95.32 o 
 -18   0   8        1.01      -12.59     71.05 o 
 -16   0   8      250.94      277.20     78.53 o 
 -14   0   8     1461.31     1260.77    157.71 o 
 -12   0   8     1200.95     1082.89    110.13 o 
 -10   0   8       70.38       46.53     42.04 o 
  -8   0   8      613.27      746.43    153.20 o 
  -6   0   8     1024.91     1167.50     79.68 o 
  -4   0   8      219.33      217.45     44.95 o 
  -2   0   8       23.42       10.65     32.95 o 
   0   0   8      771.10      807.63    112.78 o 
   2   0   8     2008.37     1953.36    103.76 o 
   4   0   8     1632.98     2068.35    153.62 o 
   6   0   8      345.11      327.71    107.81 o 
   8   0   8      388.22      307.85     80.09 o 
  10   0   8     1104.89     1261.69    133.48 o 
  12   0   8      990.09     1194.75    138.89 o 
  14   0   8      150.43      -59.40     84.20 o 
  16   0   8       15.78       75.67     94.39 o 
  18   0   8       68.76       66.81    102.82 o 
  20   0   8       59.48       11.54    110.79 o 
 -25   1   8      144.42      -19.78    149.74 o 
 -23   1   8       84.26       69.35    137.93 o 
 -21   1   8       28.62      -59.08    117.00 o 
 -19   1   8      607.51      606.81    146.28 o 
 -17   1   8     1590.42     1640.76    198.93 o 
 -15   1   8      502.73      258.26    105.82 o 
 -13   1   8      231.50      107.41     53.34 o 
 -11   1   8     1679.11     1733.14    117.21 o 
  -9   1   8     2356.18     2359.30    115.51 o 
  -7   1   8      214.95      268.98     49.31 o 
  -5   1   8      626.29      775.73     68.09 o 
  -3   1   8     3015.28     2796.48    134.86 o 
  -1   1   8     1720.63     1642.05     94.81 o 
   1   1   8      214.90      373.09     51.69 o 
   3   1   8     2088.45     2224.29    249.27 o 
   5   1   8     2037.29     2014.92    148.96 o 
   7   1   8      795.41      892.92    164.83 o 
   9   1   8       99.47      128.77     72.95 o 
  11   1   8      277.41      337.22     94.00 o 
  13   1   8      274.20      336.46     92.23 o 
  15   1   8       14.45      -70.54     88.55 o 
  17   1   8       24.95       37.36    101.61 o 
  19   1   8       31.66       39.49    115.12 o 
 -24   2   8       82.64      -19.65    143.71 o 
 -22   2   8      286.43       74.10    129.07 o 
 -20   2   8      223.22      211.64    125.73 o 
 -18   2   8      117.11      188.91    115.07 o 
 -16   2   8      565.99      464.77    132.02 o 
 -14   2   8     1098.34     1082.87    225.58 o 
 -12   2   8      596.25      447.49    179.09 o 
 -10   2   8       68.79        4.99     47.53 o 
  -8   2   8     2575.78     2322.91    142.22 o 
  -6   2   8     3417.91     3587.49    184.54 o 
  -4   2   8      346.65      299.98     52.32 o 
  -2   2   8     1619.31     1766.72     96.39 o 
   0   2   8     3141.39     3439.10    149.13 o 
   2   2   8     1607.06     1650.87    132.57 o 
   4   2   8       59.65       14.66     52.48 o 
   6   2   8     1920.39     1984.78    204.26 o 
   8   2   8     1388.14     1291.58    195.14 o 
  10   2   8      201.88      166.09     79.08 o 
  12   2   8      131.49       48.22    101.01 o 
  14   2   8      232.70       41.89     85.20 o 
  16   2   8      111.30      187.02    103.44 o 
  18   2   8        1.94      -64.40    108.59 o 
 -25   3   8       47.64      262.12    177.48 o 
 -23   3   8       19.40       98.37    149.74 o 
 -21   3   8       16.76     -114.04    114.04 o 
 -19   3   8      195.83      317.21    130.61 o 
 -17   3   8      289.11      565.22     92.96 o 
 -15   3   8      144.14      198.57     68.53 o 
 -13   3   8      402.20      392.12     78.60 o 
 -11   3   8     1740.96     1832.22    135.89 o 
  -9   3   8      706.46      647.90     87.44 o 
  -7   3   8      381.02      406.53     73.47 o 
  -5   3   8      680.48      885.07     99.45 o 
  -3   3   8     2179.43     1972.31    133.52 o 
  -1   3   8     1044.86     1328.05     86.97 o 
   1   3   8       18.59       26.53     52.69 o 
   3   3   8      585.81      483.54     83.37 o 
   5   3   8      579.04      738.34     99.89 o 
   7   3   8      105.90       81.54     64.81 o 
   9   3   8      249.48      189.45     76.22 o 
  11   3   8      566.37      723.82    113.19 o 
  13   3   8      205.44      154.62     88.57 o 
  15   3   8       30.75       20.88     95.19 o 
  17   3   8      113.81       90.26    106.24 o 
  19   3   8       59.48        1.16    171.70 o 
 -24   4   8       37.16      -62.03    148.84 o 
 -22   4   8      218.36      230.91    162.46 o 
 -20   4   8      188.34      181.21    139.86 o 
 -18   4   8       18.51      -68.07     68.07 o 
 -16   4   8      707.12      548.74    106.08 o 
 -14   4   8     1133.22     1350.70    130.37 o 
 -12   4   8      947.06     1215.00    222.88 o 
 -10   4   8       69.27       38.57     59.51 o 
  -8   4   8     2333.48     2218.68    152.44 o 
  -6   4   8     1751.31     1897.83    136.43 o 
  -4   4   8     1040.00     1052.07    112.27 o 
  -2   4   8      416.85      727.84    108.65 o 
   0   4   8      150.47      161.54     62.54 o 
   2   4   8      705.53      507.34    100.81 o 
   4   4   8      336.49      391.01    105.50 o 
   6   4   8       15.57       14.17     54.48 o 
   8   4   8      186.09      225.32    151.54 o 
  10   4   8      150.48       99.91     75.00 o 
  12   4   8        5.61      -34.84     72.78 o 
  14   4   8      142.15       36.62     87.01 o 
  16   4   8      165.68      -91.05    128.68 o 
  18   4   8       18.09       17.72    156.68 o 
 -23   5   8       51.58     -145.76    145.76 o 
 -21   5   8        6.19       19.33     89.38 o 
 -19   5   8      187.97      117.11     86.85 o 
 -17   5   8      465.22      460.99     96.63 o 
 -15   5   8      279.94      199.15     98.18 o 
 -13   5   8      167.67      118.33     69.79 o 
 -11   5   8     1434.36     1620.81    141.81 o 
  -9   5   8     3457.40     3644.04    208.49 o 
  -7   5   8     1590.20     1849.67    151.10 o 
  -5   5   8      263.88      316.78     78.20 o 
  -3   5   8     3576.53     4065.06    218.71 o 
  -1   5   8     2328.67     2433.84    160.89 o 
   1   5   8      318.56      148.77     70.63 o 
   3   5   8       79.76       56.70     59.69 o 
   5   5   8      539.76      521.66     93.07 o 
   7   5   8      171.16      229.95     74.82 o 
   9   5   8       20.54      -45.16     64.88 o 
  11   5   8      110.38        8.17     76.66 o 
  13   5   8       73.49      176.00     95.43 o 
  15   5   8       75.18      -48.03    123.42 o 
  17   5   8       19.48        2.57    151.03 o 
 -22   6   8      160.40      398.24    118.52 o 
 -20   6   8      150.45      219.38    102.90 o 
 -18   6   8       85.09       84.60     86.62 o 
 -16   6   8      166.10      227.04     87.20 o 
 -14   6   8      619.78      712.09    146.02 o 
 -12   6   8      829.41     1042.15    120.11 o 
 -10   6   8      193.83      220.12     78.99 o 
  -8   6   8       67.35       34.30     67.02 o 
  -6   6   8     1718.27     1827.16    157.67 o 
  -4   6   8     2322.66     2371.67    165.92 o 
  -2   6   8     1010.58     1380.87    280.74 o 
   0   6   8      443.61      641.59    135.17 o 
   2   6   8     1405.79     1469.54    141.43 o 
   4   6   8      732.03      614.53    136.45 o 
   6   6   8      149.72        8.24     68.21 o 
   8   6   8      324.85      377.51     87.54 o 
  10   6   8      352.71      477.13     98.65 o 
  12   6   8      131.34       11.17    119.82 o 
  14   6   8      109.89       77.44    124.19 o 
  16   6   8       98.79     -143.45    143.45 o 
 -21   7   8       20.58     -101.75    101.75 o 
 -19   7   8      237.82      210.32    109.26 o 
 -17   7   8      585.49      489.35    113.62 o 
 -15   7   8      135.97      226.75     87.87 o 
 -13   7   8       87.89      102.66    153.98 o 
 -11   7   8      861.52      945.76    126.09 o 
  -9   7   8      952.91     1075.72    132.74 o 
  -7   7   8       40.86       39.26     72.83 o 
  -5   7   8      388.28      402.66    154.11 o 
  -3   7   8      608.82      596.58    101.62 o 
  -1   7   8      468.41      411.58     90.86 o 
   1   7   8      150.17      171.20     78.50 o 
   3   7   8      373.65      324.31     90.72 o 
   5   7   8      485.89      311.49     82.61 o 
   7   7   8      132.48       61.64     60.00 o 
   9   7   8        4.00      -37.61     68.36 o 
  11   7   8      131.88      290.37    145.89 o 
  13   7   8      182.91      212.55    104.67 o 
  15   7   8       83.17       92.38    103.14 o 
 -20   8   8       85.67      -28.01    106.03 o 
 -18   8   8       31.12      -37.94     98.63 o 
 -16   8   8       45.11       62.12     91.85 o 
 -14   8   8      655.40      800.04    130.40 o 
 -12   8   8      495.41      429.03    109.68 o 
 -10   8   8       24.60      -42.10     76.33 o 
  -8   8   8      505.64      498.03    106.15 o 
  -6   8   8      969.10     1050.54    134.71 o 
  -4   8   8      204.62       35.97     73.24 o 
  -2   8   8      657.58      595.22    103.85 o 
   0   8   8     1215.91     1484.87    149.56 o 
   2   8   8      318.92      165.44     83.44 o 
   4   8   8       25.64       -1.81     70.29 o 
   6   8   8      112.87      107.64     75.46 o 
   8   8   8      363.05      246.83    133.56 o 
  10   8   8      117.34      163.07     90.13 o 
  12   8   8        4.67      -50.92    154.62 o 
  14   8   8        4.43      -67.53    100.96 o 
 -17   9   8      249.84       99.05    108.80 o 
 -15   9   8       58.27       89.60    103.57 o 
 -13   9   8        8.29      -35.77     90.21 o 
 -11   9   8      198.29       14.90     91.87 o 
  -9   9   8      393.78      593.60    120.15 o 
  -7   9   8       92.69      113.07     89.67 o 
  -5   9   8       53.04       36.03     82.90 o 
  -3   9   8      257.28      306.69    116.74 o 
  -1   9   8      531.31      511.53    129.58 o 
   1   9   8      128.37       46.12     82.48 o 
   3   9   8      136.48      119.57     83.63 o 
   5   9   8      481.41      664.34    163.87 o 
   7   9   8      369.70      432.54    159.12 o 
   9   9   8       73.00      -17.34    140.37 o 
  11   9   8       12.96       49.57    140.88 o 
 -14  10   8      267.10      375.16    126.06 o 
 -12  10   8      228.85      111.27    113.41 o 
 -10  10   8       11.44      -81.70     93.87 o 
  -8  10   8      289.35      331.58    113.22 o 
  -6  10   8      712.59     1091.64    283.95 o 
  -4  10   8      365.98      216.66    102.63 o 
  -2  10   8       71.23       -1.05     96.27 o 
   0  10   8     1048.75     1256.44    193.28 o 
   2  10   8     1013.72     1151.33    222.56 o 
   4  10   8      129.44      290.88    165.93 o 
   6  10   8       87.38      213.44    141.01 o 
   8  10   8      315.61      126.11    161.56 o 
 -11  11   8      212.22      221.29    158.48 o 
  -9  11   8      307.78      203.14    119.54 o 
  -7  11   8       77.43       52.75    114.65 o 
  -5  11   8       98.60       80.21    103.51 o 
  -3  11   8      390.52      540.49    209.33 o 
  -1  11   8      287.22      123.80    155.14 o 
   1  11   8       74.71      172.22    167.08 o 
   3  11   8       52.35      237.72    161.82 o 
   5  11   8      406.31      182.88    145.63 o 
  -4  12   8      350.69      592.94    202.78 o 
  -2  12   8       45.50      268.92    193.15 o 
  -7 -11   9      296.53      380.27    202.78 o 
  -5 -11   9       26.21     -104.28    170.03 o 
  -3 -11   9      168.41      308.22    192.00 o 
  -1 -11   9      587.13      703.77    224.23 o 
   1 -11   9      257.72      207.41    209.85 o 
 -12 -10   9      303.70      310.11    120.44 o 
 -10 -10   9      114.84       15.67    185.83 o 
  -8 -10   9      149.42      607.58    198.67 o 
  -6 -10   9      750.71      723.68    225.64 o 
  -4 -10   9      588.19      887.16    211.64 o 
  -2 -10   9       73.56      357.79    175.43 o 
   0 -10   9      224.06      326.97    187.50 o 
   2 -10   9      339.21      475.04    195.72 o 
   4 -10   9      210.82      325.17    179.92 o 
   6 -10   9       36.16      -64.26    106.47 o 
 -15  -9   9      102.80       55.99    110.52 o 
 -13  -9   9        3.56      -97.07     98.04 o 
 -11  -9   9      204.00      171.78    109.68 o 
  -9  -9   9      446.71      832.13    129.94 o 
  -7  -9   9      187.95       70.25    141.40 o 
  -5  -9   9        4.76       29.15    142.30 o 
  -3  -9   9      370.99      267.12    165.93 o 
  -1  -9   9      904.63      969.23    217.81 o 
   1  -9   9      529.94      832.32    197.77 o 
   3  -9   9       63.40      -25.39     97.02 o 
   5  -9   9      198.30      227.84    110.06 o 
   7  -9   9      302.34      197.70    177.55 o 
   9  -9   9       96.41     -138.57    138.57 o 
 -18  -8   9       78.96        6.64    108.55 o 
 -16  -8   9        3.31      -52.71    112.63 o 
 -14  -8   9       54.81      111.72     94.38 o 
 -12  -8   9      183.02       58.79    140.11 o 
 -10  -8   9       62.60      -34.16     85.84 o 
  -8  -8   9       97.85        9.86     86.06 o 
  -6  -8   9      405.71      376.93    151.67 o 
  -4  -8   9      267.20      147.18    139.86 o 
  -2  -8   9       80.53       62.41    135.75 o 
   0  -8   9       69.43       66.38     91.89 o 
   2  -8   9      401.82      428.82    109.26 o 
   4  -8   9      169.46      214.04     98.20 o 
   6  -8   9       52.00      103.93    163.04 o 
   8  -8   9        3.98      -47.39    130.61 o 
  10  -8   9      121.57      -31.98    146.28 o 
  12  -8   9       79.75       50.09    153.47 o 
 -19  -7   9       56.89       14.81    109.96 o 
 -17  -7   9      164.26      158.08    145.25 o 
 -15  -7   9      186.26      127.80     95.82 o 
 -13  -7   9        1.11       11.54     81.69 o 
 -11  -7   9      236.28       59.41     77.15 o 
  -9  -7   9      490.71      694.38    109.17 o 
  -7  -7   9      213.93      193.81     85.49 o 
  -5  -7   9       52.90      184.80    130.99 o 
  -3  -7   9      691.58      917.14    121.55 o 
  -1  -7   9      687.14      571.37    110.13 o 
   1  -7   9       76.05       27.25     79.05 o 
   3  -7   9       53.19      -20.39     79.05 o 
   5  -7   9      383.09      346.42    101.37 o 
   7  -7   9      442.27      398.89    158.22 o 
   9  -7   9       46.44      -22.71     80.23 o 
  11  -7   9       69.48      -50.27     98.16 o 
  13  -7   9      157.72      199.95    109.48 o 
 -20  -6   9      156.02       39.76    110.16 o 
 -18  -6   9      182.89      183.77     97.66 o 
 -16  -6   9       12.00      -73.15     82.84 o 
 -14  -6   9      209.00      255.29    267.77 o 
 -12  -6   9      479.48      464.66    141.91 o 
 -10  -6   9      280.59      304.75     82.36 o 
  -8  -6   9       21.62       -2.38     63.55 o 
  -6  -6   9      269.65      264.17     75.16 o 
  -4  -6   9      715.18      724.73    232.51 o 
  -2  -6   9      238.37      308.70    120.08 o 
   0  -6   9       13.77      -27.65     73.76 o 
   2  -6   9      493.26      396.22     97.84 o 
   4  -6   9      744.02      775.73    204.13 o 
   6  -6   9       88.30      -39.52     57.20 o 
   8  -6   9      162.45      174.94     82.23 o 
  10  -6   9      377.17      270.29     93.41 o 
  12  -6   9      286.58      266.31    106.25 o 
  14  -6   9       56.60       43.32    108.53 o 
 -23  -5   9       52.76     -117.77    167.34 o 
 -21  -5   9        8.84     -128.54    131.83 o 
 -19  -5   9       43.17       92.89     94.49 o 
 -17  -5   9      161.81       81.08    203.30 o 
 -15  -5   9      429.18      460.93    105.02 o 
 -13  -5   9      426.32      390.45     94.17 o 
 -11  -5   9      134.09      223.81     77.50 o 
  -9  -5   9      262.83      172.45     75.56 o 
  -7  -5   9     1067.80     1414.56    216.09 o 
  -5  -5   9      857.18     1030.11    143.63 o 
  -3  -5   9      123.66       67.02     66.97 o 
  -1  -5   9      521.13      767.69    110.34 o 
   1  -5   9      692.65      615.06    212.35 o 
   3  -5   9        5.70      -63.67     63.67 o 
   5  -5   9      344.37      331.78     66.83 o 
   7  -5   9      393.07      355.10     89.26 o 
   9  -5   9      213.66      187.69     88.12 o 
  11  -5   9        3.76       33.90     84.75 o 
  13  -5   9      205.23      430.65    173.76 o 
  15  -5   9      132.73       51.93    211.13 o 
 -22  -4   9      171.59        9.89    169.33 o 
 -20  -4   9      346.96      237.07    163.04 o 
 -18  -4   9       60.52       23.42    133.31 o 
 -16  -4   9      273.50      200.32     92.86 o 
 -14  -4   9     1073.83     1022.38    151.35 o 
 -12  -4   9      689.25      754.19    160.53 o 
 -10  -4   9      231.48      129.21     54.98 o 
  -8  -4   9      195.32      200.45     55.50 o 
  -6  -4   9      630.88      713.28     75.06 o 
  -4  -4   9      240.57      107.07     63.20 o 
  -2  -4   9       23.75      123.25     64.16 o 
   0  -4   9      221.01      113.89     69.30 o 
   2  -4   9      114.09        8.83     47.95 o 
   4  -4   9      119.61       52.54     49.41 o 
   6  -4   9        7.84      -30.14    132.66 o 
   8  -4   9      232.44      458.08     99.91 o 
  10  -4   9      477.92      550.73    282.73 o 
  12  -4   9      259.84      282.37    100.04 o 
  14  -4   9       30.93      -10.24     94.39 o 
  16  -4   9       53.51      -97.16    102.21 o 
 -23  -3   9       85.07      -24.83    108.44 o 
 -21  -3   9       18.68      -10.33     93.93 o 
 -19  -3   9      110.75       52.00     86.72 o 
 -17  -3   9      677.85      601.65    111.64 o 
 -15  -3   9      411.07      297.10    194.37 o 
 -13  -3   9       56.13       53.66     49.91 o 
 -11  -3   9     1056.33     1322.74    155.93 o 
  -9  -3   9     1701.75     1846.67    150.49 o 
  -7  -3   9      437.46      356.63     92.81 o 
  -5  -3   9      717.64      965.47    109.96 o 
  -3  -3   9     1234.59     1116.24    111.59 o 
  -1  -3   9      224.08      331.43     78.69 o 
   1  -3   9      401.00      486.86     73.95 o 
   3  -3   9      756.50     1074.65     88.04 o 
   5  -3   9      188.09      198.85     75.47 o 
   7  -3   9        3.98      -28.90     66.63 o 
   9  -3   9       14.65      -50.56     69.24 o 
  11  -3   9       24.44      -62.07     72.82 o 
  13  -3   9       15.25       40.83     90.51 o 
  15  -3   9       92.99      117.68    102.36 o 
  17  -3   9       77.30       -6.55    107.73 o 
 -24  -2   9       39.89     -107.74    107.74 o 
 -22  -2   9      166.21       66.52    101.70 o 
 -20  -2   9      103.08      108.04     94.43 o 
 -18  -2   9       13.97       55.47     80.97 o 
 -16  -2   9      148.93      119.24     61.70 o 
 -14  -2   9      474.51      661.86    111.90 o 
 -12  -2   9      347.37      444.90     66.88 o 
 -10  -2   9       80.59      -13.82     46.73 o 
  -8  -2   9      510.70      523.24     83.45 o 
  -6  -2   9      681.16      677.06    114.88 o 
  -4  -2   9      675.33      744.92     93.95 o 
  -2  -2   9       38.43       -3.34     67.47 o 
   0  -2   9      775.45     1026.88     84.19 o 
   2  -2   9     1455.93     1861.56    107.07 o 
   4  -2   9      409.29      324.98     80.58 o 
   6  -2   9      194.90       89.63     71.37 o 
   8  -2   9      492.80      485.15     96.32 o 
  10  -2   9      246.12      506.68    104.04 o 
  12  -2   9      107.89      163.14     86.65 o 
  14  -2   9       69.29       19.43     97.87 o 
  16  -2   9       55.34      171.82    112.76 o 
  18  -2   9       23.29        2.70    172.99 o 
 -25  -1   9      115.65      227.06    187.37 o 
 -23  -1   9       87.08      108.01    161.56 o 
 -21  -1   9        1.02      -37.76    130.48 o 
 -19  -1   9      230.72      229.50    139.47 o 
 -17  -1   9      336.49      468.26     95.57 o 
 -15  -1   9       41.12       93.03     68.70 o 
 -13  -1   9      493.07      303.82     77.75 o 
 -11  -1   9      235.20      181.37     92.59 o 
  -9  -1   9      485.93      467.10     81.22 o 
  -7  -1   9      314.67      100.11     61.39 o 
  -5  -1   9      339.04      505.46     61.35 o 
  -3  -1   9      492.13      818.24     72.89 o 
  -1  -1   9     1110.16     1251.74    139.90 o 
   1  -1   9     1537.36     2089.22    113.69 o 
   3  -1   9      864.70     1031.74    134.27 o 
   5  -1   9      223.48      196.27     69.42 o 
   7  -1   9      852.41     1182.58    130.99 o 
   9  -1   9      623.22      450.39     94.55 o 
  11  -1   9       82.23      -12.94     77.66 o 
  13  -1   9       91.90       33.19    178.25 o 
  15  -1   9      230.87      105.49    137.35 o 
  17  -1   9       46.51      -48.34    118.62 o 
 -24   0   9       10.21      160.15    178.38 o 
 -22   0   9       47.84       -3.47    149.62 o 
 -20   0   9       88.24      230.85     97.22 o 
 -18   0   9      238.59      267.90    165.99 o 
 -16   0   9      130.59       73.54     77.98 o 
 -14   0   9        6.21      -30.04     60.47 o 
 -12   0   9      957.74     1217.37    123.23 o 
 -10   0   9      696.58      824.90    142.30 o 
  -8   0   9       29.08       45.62     41.42 o 
  -6   0   9      386.06      340.51     53.64 o 
  -4   0   9     1971.29     1952.15    106.38 o 
  -2   0   9     1881.72     1980.31    107.42 o 
   0   0   9      404.82      480.69     59.56 o 
   2   0   9      351.57      378.60    106.85 o 
   4   0   9      824.50      840.79    107.37 o 
   6   0   9     1846.93     2331.16    176.16 o 
   8   0   9      719.42      519.81     97.38 o 
  10   0   9      168.86      203.26     87.09 o 
  12   0   9      341.08      229.18     95.63 o 
  14   0   9      103.38       24.94     92.85 o 
  16   0   9        6.76      -36.97    103.68 o 
  18   0   9      136.63      225.76    130.02 o 
 -25   1   9      119.14       47.90    164.90 o 
 -23   1   9       84.51       60.10    153.60 o 
 -21   1   9        1.99       25.24     95.41 o 
 -19   1   9      222.86       94.14    105.18 o 
 -17   1   9      322.74      313.49     90.58 o 
 -15   1   9       52.38       91.85     72.37 o 
 -13   1   9      513.33      561.66    189.17 o 
 -11   1   9      198.90       91.44     63.92 o 
  -9   1   9      520.04      589.83     73.49 o 
  -7   1   9      338.69      299.27     54.01 o 
  -5   1   9      340.05      506.46    128.94 o 
  -3   1   9      399.10      619.01     67.26 o 
  -1   1   9     1148.63     1187.32     85.89 o 
   1   1   9     1668.36     2116.76    146.24 o 
   3   1   9      847.04      833.78    102.01 o 
   5   1   9      159.41       78.05     68.89 o 
   7   1   9      919.47     1472.63    140.88 o 
   9   1   9      700.70      578.94    105.47 o 
  11   1   9       74.25       53.34     80.29 o 
  13   1   9      127.38        0.59     88.03 o 
  15   1   9      268.22      343.65    208.76 o 
  17   1   9       48.35     -106.16    113.35 o 
 -24   2   9       41.07     -106.85    137.29 o 
 -22   2   9      181.93       44.18    130.87 o 
 -20   2   9      116.18       93.11    125.47 o 
 -18   2   9       27.98      -61.64     97.99 o 
 -16   2   9      137.66      110.70     97.99 o 
 -14   2   9      455.53      532.07    129.32 o 
 -12   2   9      253.35      268.31     70.80 o 
 -10   2   9      122.75      115.34     59.88 o 
  -8   2   9      449.79      413.36     61.69 o 
  -6   2   9      618.42      635.88     69.54 o 
  -4   2   9      587.49      638.86     68.33 o 
  -2   2   9       47.08      -23.45     35.57 o 
   0   2   9      767.00      882.34    103.25 o 
   2   2   9     1412.14     1755.40    144.06 o 
   4   2   9      352.76      425.32     85.71 o 
   6   2   9      183.86       38.17     66.00 o 
   8   2   9      509.23      466.40    207.79 o 
  10   2   9      223.86      282.67     95.07 o 
  12   2   9       69.47       29.61     98.76 o 
  14   2   9       66.61      158.52    100.06 o 
  16   2   9       56.43      115.66    115.79 o 
  18   2   9       28.44      100.30    189.56 o 
 -23   3   9       95.70      -60.62    139.60 o 
 -21   3   9       21.68       61.00    140.63 o 
 -19   3   9      121.95      186.22    128.55 o 
 -17   3   9      695.12      877.91    170.03 o 
 -15   3   9      385.16      297.88     77.63 o 
 -13   3   9       48.95       61.69     79.82 o 
 -11   3   9     1063.89     1214.56    225.19 o 
  -9   3   9     1513.24     1731.81    139.99 o 
  -7   3   9      302.46      276.80     73.18 o 
  -5   3   9      721.48      939.38    107.14 o 
  -3   3   9     1221.55     1157.11    127.92 o 
  -1   3   9       86.95       92.11    173.37 o 
   1   3   9      362.69      532.79     88.73 o 
   3   3   9      754.80      782.14    104.79 o 
   5   3   9      218.67      117.76     73.25 o 
   7   3   9       34.22       47.81     71.57 o 
   9   3   9        6.63       -6.15     97.41 o 
  11   3   9       24.05      105.73     88.17 o 
  13   3   9       28.07      -72.67    103.25 o 
  15   3   9      115.67       53.59    105.53 o 
  17   3   9       81.61      192.89    159.50 o 
 -22   4   9      149.99       28.51    146.15 o 
 -20   4   9      300.46      108.65    128.30 o 
 -18   4   9       62.64      -10.27    121.49 o 
 -16   4   9      253.51      170.26     81.94 o 
 -14   4   9      953.31      928.49    114.96 o 
 -12   4   9      664.66     1026.83    452.63 o 
 -10   4   9      243.33      149.56     69.79 o 
  -8   4   9      167.34      201.93     81.68 o 
  -6   4   9      481.64      424.00    170.81 o 
  -4   4   9      224.15       66.04     77.44 o 
  -2   4   9       45.72       40.73     61.22 o 
   0   4   9      212.50      201.86     70.46 o 
   2   4   9      151.28      129.46     65.99 o 
   4   4   9      105.29       62.56    115.97 o 
   6   4   9        9.04      -37.88     61.40 o 
   8   4   9      231.94      296.65     90.84 o 
  10   4   9      530.59      597.00    114.73 o 
  12   4   9      282.37      331.70    108.74 o 
  14   4   9       28.34       71.33    100.15 o 
  16   4   9       69.50       16.95    141.01 o 
 -21   5   9        7.65      -98.25    146.28 o 
 -19   5   9       38.76      -25.43    124.19 o 
 -17   5   9      135.57      201.66     89.60 o 
 -15   5   9      407.72      779.22    252.87 o 
 -13   5   9      421.26      243.15    127.21 o 
 -11   5   9       85.11       29.55     69.68 o 
  -9   5   9      265.93      279.63     81.92 o 
  -7   5   9     1073.07     1070.73    124.46 o 
  -5   5   9      850.71      876.81    134.27 o 
  -3   5   9      112.75       72.88     70.10 o 
  -1   5   9      424.17      522.90    100.43 o 
   1   5   9      626.04      449.43     91.25 o 
   3   5   9        8.27       32.08     65.22 o 
   5   5   9      309.88      404.79     89.92 o 
   7   5   9      339.17      300.42    119.63 o 
   9   5   9      188.09      114.57    104.99 o 
  11   5   9        4.02       -2.17     84.80 o 
  13   5   9      180.18      -36.66     95.35 o 
  15   5   9      117.36        3.47    151.80 o 
 -20   6   9      163.93       98.04    206.44 o 
 -18   6   9      177.83      275.09    103.38 o 
 -16   6   9       17.16       96.44     86.98 o 
 -14   6   9      236.88      190.84     86.50 o 
 -12   6   9      531.45      517.49    197.84 o 
 -10   6   9      264.87      216.73     86.66 o 
  -8   6   9       25.50      -62.10     70.36 o 
  -6   6   9      256.91      220.20    130.09 o 
  -4   6   9      802.82      638.96    128.30 o 
  -2   6   9      273.06      113.89     74.27 o 
   0   6   9       10.48       22.98     94.59 o 
   2   6   9      535.57      384.08    161.43 o 
   4   6   9      804.11      555.59    103.19 o 
   6   6   9       98.25       96.49     76.23 o 
   8   6   9      162.32       39.51     85.67 o 
  10   6   9      393.73      458.71    113.32 o 
  12   6   9      297.23       44.18    131.38 o 
  14   6   9       55.69      -93.49    151.28 o 
 -19   7   9       48.33       43.51    109.01 o 
 -17   7   9      179.48       19.63     98.35 o 
 -15   7   9      200.37       86.43     94.19 o 
 -13   7   9        2.00      -26.07     84.98 o 
 -11   7   9      234.32      123.45     88.37 o 
  -9   7   9      540.11      666.81    116.46 o 
  -7   7   9      279.56      210.15     85.58 o 
  -5   7   9       55.06      -62.14     74.81 o 
  -3   7   9      689.37      658.80    120.14 o 
  -1   7   9      666.51      478.15     98.19 o 
   1   7   9      106.71       -1.95     74.56 o 
   3   7   9       50.87      115.38     78.27 o 
   5   7   9      383.67      546.06    111.75 o 
   7   7   9      450.52      557.87    107.58 o 
   9   7   9       59.43      -55.99    123.03 o 
  11   7   9       65.85      -11.17    128.68 o 
  13   7   9      151.62      161.56    158.61 o 
 -18   8   9       60.38       94.39    215.11 o 
 -16   8   9        5.95      -15.60    139.34 o 
 -14   8   9       61.21       45.54    101.74 o 
 -12   8   9      164.53      265.09    214.92 o 
 -10   8   9       45.28      160.89    101.13 o 
  -8   8   9      108.62      -58.70     80.97 o 
  -6   8   9      405.11      313.78     97.63 o 
  -4   8   9      278.28      388.24    102.42 o 
  -2   8   9       92.78      101.42     78.38 o 
   0   8   9       73.46       36.85    109.61 o 
   2   8   9      433.47      450.17    104.30 o 
   4   8   9      202.88      299.23     93.89 o 
   6   8   9       58.53       39.75     92.73 o 
   8   8   9        2.20      -89.51    125.47 o 
  10   8   9      148.65       48.54    142.81 o 
 -15   9   9       87.14      191.31    119.22 o 
 -13   9   9        5.19       58.47    111.78 o 
 -11   9   9      202.57      151.17    104.86 o 
  -9   9   9      446.21      374.67    114.36 o 
  -7   9   9      186.52       50.17     94.96 o 
  -5   9   9        5.00      -36.54     89.50 o 
  -3   9   9      366.80      329.85    105.77 o 
  -1   9   9      884.86     1045.47    138.94 o 
   1   9   9      528.19      696.80    125.36 o 
   3   9   9       56.04       86.86     94.74 o 
   5   9   9      175.36       68.19    113.53 o 
   7   9   9      306.47       49.57    136.39 o 
   9   9   9      104.93      174.02    154.50 o 
 -12  10   9      274.38      237.43    128.31 o 
 -10  10   9      127.26      238.91    280.99 o 
  -8  10   9      125.23      152.81    114.10 o 
  -6  10   9      709.24      810.01    140.54 o 
  -4  10   9      589.84      557.95    128.88 o 
  -2  10   9       96.64      138.88    101.69 o 
   0  10   9      197.59      423.33    165.28 o 
   2  10   9      327.09       98.12    145.76 o 
   4  10   9      224.91      172.86    146.02 o 
   6  10   9       46.85       80.39    145.89 o 
  -7  11   9      257.17      225.43    228.28 o 
  -5  11   9       24.35      -16.17    119.10 o 
  -3  11   9      157.00      109.96    116.24 o 
  -1  11   9      590.63      419.31    184.80 o 
   1  11   9      267.89      158.99    168.75 o 
  -8 -10  10        8.94      -31.34    175.30 o 
  -6 -10  10      126.44      -48.29    175.81 o 
  -4 -10  10      227.05      107.62    181.46 o 
  -2 -10  10      173.45      118.92    178.77 o 
   0 -10  10       18.69     -179.80    179.80 o 
   2 -10  10      178.49      235.92    185.19 o 
 -13  -9  10       89.23       23.64    118.04 o 
 -11  -9  10       84.68      -34.29    161.30 o 
  -9  -9  10      241.42      216.91    182.11 o 
  -7  -9  10      454.25      806.38    202.14 o 
  -5  -9  10      149.55      195.85    170.81 o 
  -3  -9  10      149.16      198.80    172.35 o 
  -1  -9  10      280.59      468.11    189.94 o 
   1  -9  10      170.18      186.09    182.88 o 
   3  -9  10       23.58      204.93    178.58 o 
   5  -9  10      147.83       72.57    111.45 o 
 -16  -8  10        0.41      -24.16    104.18 o 
 -14  -8  10       72.54       97.73    108.17 o 
 -12  -8  10      334.96      283.64    111.81 o 
 -10  -8  10      408.19      536.05    189.43 o 
  -8  -8  10        1.58      -34.29    141.27 o 
  -6  -8  10      384.42      170.93    167.72 o 
  -4  -8  10      679.17     1343.71    226.80 o 
  -2  -8  10      362.36      158.48    147.43 o 
   0  -8  10       29.03       43.67    104.19 o 
   2  -8  10      188.41      121.86    128.81 o 
   4  -8  10      344.62      125.85    106.16 o 
   6  -8  10      101.05      170.16    149.87 o 
   8  -8  10       11.44     -143.19    143.19 o 
 -17  -7  10       33.96      189.44    149.74 o 
 -15  -7  10      190.38      179.64    113.46 o 
 -13  -7  10      120.95       91.59     94.90 o 
 -11  -7  10       60.86       51.48     88.36 o 
  -9  -7  10      366.68      345.17    104.26 o 
  -7  -7  10      621.96      582.02    185.57 o 
  -5  -7  10      183.21       50.21    140.63 o 
  -3  -7  10      174.42      242.94     96.94 o 
  -1  -7  10      883.11     1143.19    148.32 o 
   1  -7  10      716.63     1033.70    144.34 o 
   3  -7  10       35.79       67.80     94.95 o 
   5  -7  10      233.54      290.24    168.37 o 
   7  -7  10      497.02      426.63    166.95 o 
   9  -7  10      280.16      269.56    165.41 o 
  11  -7  10        7.08      -18.49    146.28 o 
 -20  -6  10       32.16      -11.20    111.91 o 
 -18  -6  10      197.20       90.27    111.31 o 
 -16  -6  10      143.75       49.65     95.21 o 
 -14  -6  10        1.76      -61.46     84.69 o 
 -12  -6  10      204.75       83.83     83.58 o 
 -10  -6  10      435.90      450.46    102.80 o 
  -8  -6  10      123.75      160.46     83.56 o 
  -6  -6  10      182.38      368.07    142.42 o 
  -4  -6  10      982.21     1467.93    147.14 o 
  -2  -6  10      714.23     1036.75    177.80 o 
   0  -6  10       30.86      132.65     85.25 o 
   2  -6  10      730.97      863.28    133.58 o 
   4  -6  10     1319.13     1565.76    245.04 o 
   6  -6  10      383.10      342.90    167.34 o 
   8  -6  10       24.55        3.60    132.66 o 
  10  -6  10      349.64      327.08    108.49 o 
  12  -6  10      304.93      263.41    206.57 o 
 -21  -5  10       74.83      196.27    117.57 o 
 -19  -5  10       74.99       16.11    100.84 o 
 -17  -5  10       32.67      -16.65     88.96 o 
 -15  -5  10      223.90       67.06    109.68 o 
 -13  -5  10      274.36      335.32     97.60 o 
 -11  -5  10       57.27       36.09     73.90 o 
  -9  -5  10      164.18      134.58    150.90 o 
  -7  -5  10      571.32      695.01     82.42 o 
  -5  -5  10      233.58      188.84     81.83 o 
  -3  -5  10      169.02      141.35     77.43 o 
  -1  -5  10      867.64      973.78    129.19 o 
   1  -5  10      988.73     1339.92    138.55 o 
   3  -5  10      319.12      197.00    143.58 o 
   5  -5  10      118.49      -17.85    121.10 o 
   7  -5  10      844.17      848.56    133.75 o 
   9  -5  10      433.27      541.23    109.42 o 
  11  -5  10       69.09       91.19    101.77 o 
  13  -5  10        6.91      -11.18    109.27 o 
 -22  -4  10        4.74     -110.38    110.38 o 
 -20  -4  10      154.13       18.36    113.07 o 
 -18  -4  10      163.39        0.73     94.55 o 
 -16  -4  10       64.40        1.23     83.49 o 
 -14  -4  10       10.61       33.81     73.76 o 
 -12  -4  10      190.11      269.81     92.59 o 
 -10  -4  10       67.14       38.63     55.49 o 
  -8  -4  10        8.83      -49.22     49.22 o 
  -6  -4  10      118.89       16.93     66.01 o 
  -4  -4  10      160.47       27.45     68.58 o 
  -2  -4  10       51.15       27.71     69.85 o 
   0  -4  10       63.03      117.96     75.04 o 
   2  -4  10      534.05      637.25    156.04 o 
   4  -4  10      507.38      708.71    106.15 o 
   6  -4  10      246.72      164.54     87.97 o 
   8  -4  10       25.99        0.46     84.60 o 
  10  -4  10      203.39      154.45     99.47 o 
  12  -4  10      297.69       86.56    229.11 o 
  14  -4  10       44.48      -36.48    105.54 o 
 -23  -3  10       27.94     -174.40    174.40 o 
 -21  -3  10        0.27       20.31    126.63 o 
 -19  -3  10       24.98       10.41     89.70 o 
 -17  -3  10       71.26       21.44     83.43 o 
 -15  -3  10      130.93       94.74     82.61 o 
 -13  -3  10      201.25      130.65    100.72 o 
 -11  -3  10      111.99       39.09     54.53 o 
  -9  -3  10      516.17      485.64     74.72 o 
  -7  -3  10      573.24      573.66     93.58 o 
  -5  -3  10      292.12      355.64    124.57 o 
  -3  -3  10      188.15      181.86     78.07 o 
  -1  -3  10     1501.29     1675.29    175.81 o 
   1  -3  10     1104.98     1541.87    215.75 o 
   3  -3  10      141.62      223.24     85.02 o 
   5  -3  10      344.73      261.38     85.31 o 
   7  -3  10      815.29      987.14    130.67 o 
   9  -3  10      619.56      846.56    127.27 o 
  11  -3  10      127.01       70.06     86.28 o 
  13  -3  10       66.80       64.58    105.84 o 
  15  -3  10      264.85      437.06    132.18 o 
 -22  -2  10       39.62       65.37    182.36 o 
 -20  -2  10       28.73       81.15    101.60 o 
 -18  -2  10      106.51      272.18     99.50 o 
 -16  -2  10       52.29      -66.26     80.16 o 
 -14  -2  10      160.15      130.06     73.35 o 
 -12  -2  10      593.94      638.28     99.32 o 
 -10  -2  10      126.43       36.08     65.95 o 
  -8  -2  10       14.55        4.70     62.50 o 
  -6  -2  10      700.62      735.37     99.27 o 
  -4  -2  10     1515.91     1905.63    154.16 o 
  -2  -2  10      381.19      417.70     81.68 o 
   0  -2  10      121.07      -14.17     63.19 o 
   2  -2  10      608.92      520.34     95.49 o 
   4  -2  10      948.64     1167.86    148.65 o 
   6  -2  10      398.08      381.66     94.38 o 
   8  -2  10      152.70      137.34     93.57 o 
  10  -2  10      425.08      525.02    167.85 o 
  12  -2  10      205.10      238.63    109.40 o 
  14  -2  10       53.26        2.86    103.54 o 
 -23  -1  10       37.13      140.75    164.77 o 
 -21  -1  10      127.51      245.42    182.36 o 
 -19  -1  10      177.59       33.78    140.75 o 
 -17  -1  10       46.46      -78.18     78.18 o 
 -15  -1  10      245.91      230.98     84.35 o 
 -13  -1  10      481.40      269.95     81.11 o 
 -11  -1  10      372.53      389.13     86.45 o 
  -9  -1  10      145.68      123.39     73.91 o 
  -7  -1  10     1204.99     1328.59    167.92 o 
  -5  -1  10      852.44     1305.41    124.19 o 
  -3  -1  10      166.91      173.34     52.30 o 
  -1  -1  10      329.65      316.41    110.90 o 
   1  -1  10     1143.14     1319.64    128.85 o 
   3  -1  10      307.91      310.31     79.79 o 
   5  -1  10      113.61        6.44     68.30 o 
   7  -1  10      455.80      481.32    142.42 o 
   9  -1  10      494.14      564.09    189.62 o 
  11  -1  10       27.38       27.28     92.04 o 
  13  -1  10      230.28      186.11    145.96 o 
  15  -1  10      313.64      308.73    123.21 o 
 -22   0  10       23.03      -82.58    161.43 o 
 -20   0  10        8.06      -34.97     97.47 o 
 -18   0  10      308.54      228.28     94.63 o 
 -16   0  10      356.64      190.07     85.25 o 
 -14   0  10       95.62        5.12     65.03 o 
 -12   0  10      335.43      272.33     81.81 o 
 -10   0  10     3516.76     3353.10    240.03 o 
  -8   0  10     1559.00     1653.02    141.80 o 
  -6   0  10       29.72      -19.10     58.06 o 
  -4   0  10     2727.97     3153.59    164.60 o 
  -2   0  10     3512.16     3962.46    170.81 o 
   0   0  10      454.11      601.65     91.89 o 
   2   0  10      228.49      382.78     83.49 o 
   4   0  10     1114.03     1167.95    127.73 o 
   6   0  10      358.40      325.90    282.09 o 
   8   0  10        2.59      -48.21     71.68 o 
  10   0  10      273.63      282.50     99.52 o 
  12   0  10      376.54      229.94    109.27 o 
  14   0  10      139.64      161.41    116.13 o 
  16   0  10        1.98       37.10    116.44 o 
 -23   1  10       49.54       84.25    174.14 o 
 -21   1  10      149.39       92.99    107.26 o 
 -19   1  10      170.24       87.60    139.02 o 
 -17   1  10       20.01      -64.34     77.48 o 
 -15   1  10      278.56      391.39     94.42 o 
 -13   1  10      538.74      521.48     96.17 o 
 -11   1  10      335.21      213.80     80.20 o 
  -9   1  10      217.06      289.80     75.86 o 
  -7   1  10     1428.75     1679.21    195.35 o 
  -5   1  10      912.46     1381.24    130.77 o 
  -3   1  10      188.10      171.32     50.99 o 
  -1   1  10      464.58      578.85     88.77 o 
   1   1  10     1233.82     1663.22    140.95 o 
   3   1  10      293.46      200.29     78.38 o 
   5   1  10      152.45      170.83    185.90 o 
   7   1  10      444.08      637.38    177.42 o 
   9   1  10      473.24      603.09    113.54 o 
  11   1  10       21.75      -41.08     81.15 o 
  13   1  10      232.40      292.54    114.31 o 
  15   1  10      309.38      106.50    125.37 o 
 -22   2  10       29.97      -87.01    107.38 o 
 -20   2  10       30.87       19.63     98.31 o 
 -18   2  10      128.91      172.60    125.60 o 
 -16   2  10       63.15      -93.24    102.10 o 
 -14   2  10      164.06      209.60     83.15 o 
 -12   2  10      705.79      609.32    102.66 o 
 -10   2  10      158.59      103.79     51.65 o 
  -8   2  10       10.14       13.42     49.81 o 
  -6   2  10      810.59      885.87     81.66 o 
  -4   2  10     1751.94     1983.69    188.38 o 
  -2   2  10      477.72      581.80     94.30 o 
   0   2  10      120.51      217.18     69.71 o 
   2   2  10      709.67      678.30     98.64 o 
   4   2  10      997.59      901.30    115.81 o 
   6   2  10      403.90      463.29    100.74 o 
   8   2  10      158.60      108.50     82.98 o 
  10   2  10      448.48      338.66    105.43 o 
  12   2  10      197.21      178.43    107.24 o 
  14   2  10       44.08      -85.19    100.36 o 
 -21   3  10        1.64      -84.38    127.27 o 
 -19   3  10       24.68      -62.54    131.12 o 
 -17   3  10       63.62       83.09    115.84 o 
 -15   3  10       79.47       57.02    112.37 o 
 -13   3  10      149.36       -9.25    104.15 o 
 -11   3  10      133.76      232.51     76.59 o 
  -9   3  10      515.37      501.94     89.98 o 
  -7   3  10      435.57      398.96     70.33 o 
  -5   3  10      223.48      246.39     57.50 o 
  -3   3  10      189.49      211.84     69.42 o 
  -1   3  10     1422.31     1708.72    403.96 o 
   1   3  10     1119.92     1216.11    129.78 o 
   3   3  10      162.01      109.35     74.74 o 
   5   3  10      348.16      377.76     93.85 o 
   7   3  10      841.86      809.55    121.92 o 
   9   3  10      638.83      755.09    127.74 o 
  11   3  10      128.63       60.47    167.02 o 
  13   3  10       78.46      -33.00     99.97 o 
  15   3  10      284.92      206.88    127.54 o 
 -22   4  10        3.04      138.06    152.57 o 
 -20   4  10      123.53      155.01    147.95 o 
 -18   4  10      126.47       -7.58    127.65 o 
 -16   4  10       58.01     -103.38    107.11 o 
 -14   4  10        9.81      -72.00     72.00 o 
 -12   4  10      115.22      261.62     84.23 o 
 -10   4  10       29.32       54.95     77.89 o 
  -8   4  10        7.05       60.83     67.50 o 
  -6   4  10      133.77      116.30     95.55 o 
  -4   4  10      230.54      335.21     82.07 o 
  -2   4  10       37.33       55.56     66.89 o 
   0   4  10       63.39       16.63     64.23 o 
   2   4  10      527.87      616.59    124.77 o 
   4   4  10      498.74      493.55    101.36 o 
   6   4  10      246.45      195.55     85.65 o 
   8   4  10       24.84      -16.20     85.82 o 
  10   4  10      196.20      189.44     99.53 o 
  12   4  10      280.62      252.10    111.85 o 
  14   4  10       51.07       29.87    116.02 o 
 -21   5  10       66.22     -146.40    150.00 o 
 -19   5  10       77.51      194.44    165.80 o 
 -17   5  10       24.49       10.79    120.46 o 
 -15   5  10      179.99      230.51     96.30 o 
 -13   5  10      271.91      453.55    104.29 o 
 -11   5  10       53.48       17.47     76.31 o 
  -9   5  10      127.25      138.52     77.55 o 
  -7   5  10      516.63      550.34    169.52 o 
  -5   5  10      230.72      190.38     76.03 o 
  -3   5  10      140.86      147.39     79.52 o 
  -1   5  10      838.68     1119.79    129.19 o 
   1   5  10      985.73      837.41    119.13 o 
   3   5  10      307.34      428.56     95.44 o 
   5   5  10      105.45       42.70     84.52 o 
   7   5  10      812.66      547.89    114.64 o 
   9   5  10      441.02      342.33    107.68 o 
  11   5  10       72.06      285.67    109.61 o 
  13   5  10        7.33      -41.56    110.37 o 
 -20   6  10       46.45     -165.93    165.93 o 
 -18   6  10      239.87      310.40    190.07 o 
 -16   6  10      149.13      125.78    106.89 o 
 -14   6  10        6.65      -64.07     92.15 o 
 -12   6  10      217.87      338.39    101.04 o 
 -10   6  10      472.32      580.88    112.13 o 
  -8   6  10      130.63      192.18     87.51 o 
  -6   6  10      154.77       40.74     79.50 o 
  -4   6  10      923.13     1467.80    404.80 o 
  -2   6  10      680.18      900.33    273.10 o 
   0   6  10       31.77        2.68     95.29 o 
   2   6  10      712.10      849.91    159.38 o 
   4   6  10     1327.24     1606.32    160.16 o 
   6   6  10      376.82      426.21    152.12 o 
   8   6  10       26.64      -26.25     91.85 o 
  10   6  10      358.28      310.22    117.75 o 
  12   6  10      302.73      429.58    170.81 o 
 -17   7  10       47.47       55.68    111.43 o 
 -15   7  10      240.05      228.42    112.08 o 
 -13   7  10      148.21       -3.57     93.93 o 
 -11   7  10       59.46       22.67     90.89 o 
  -9   7  10      392.76      343.25    103.48 o 
  -7   7  10      666.47      609.87    116.74 o 
  -5   7  10      214.73      292.33    178.38 o 
  -3   7  10      169.62       66.98     84.82 o 
  -1   7  10      927.04      928.41    300.00 o 
   1   7  10      759.74      926.43    128.99 o 
   3   7  10       50.66       25.56     79.89 o 
   5   7  10      237.41      518.64    117.05 o 
   7   7  10      523.65      674.28    121.68 o 
   9   7  10      289.93      -20.16    140.75 o 
  11   7  10       10.34       55.48    159.63 o 
 -16   8  10        0.96       21.06    115.33 o 
 -14   8  10       77.19     -102.38    102.38 o 
 -12   8  10      360.84      428.91    160.21 o 
 -10   8  10      414.34      481.28    123.09 o 
  -8   8  10        3.12       67.08    127.33 o 
  -6   8  10      394.85      683.50    227.12 o 
  -4   8  10      695.27      637.27    125.25 o 
  -2   8  10      333.36      216.18    191.23 o 
   0   8  10       28.31      -26.57     85.38 o 
   2   8  10      190.46       61.48     86.86 o 
   4   8  10      321.94      311.08    106.51 o 
   6   8  10       96.09      106.48    101.23 o 
   8   8  10       12.33      -81.81    143.58 o 
 -13   9  10       97.63      124.04    144.09 o 
 -11   9  10       72.86      140.96    117.28 o 
  -9   9  10      226.16      145.23    106.03 o 
  -7   9  10      470.33      502.84    131.36 o 
  -5   9  10      169.51      293.01    154.50 o 
  -3   9  10      128.69       68.11    102.30 o 
  -1   9  10      279.76      316.45    194.63 o 
   1   9  10      228.69       -2.91     98.46 o 
   3   9  10       38.16      119.74    141.78 o 
   5   9  10      145.75      177.48    162.33 o 
  -8  10  10       12.02       24.90    116.00 o 
  -6  10  10      125.51       38.45    113.21 o 
  -4  10  10      249.93      135.60    115.04 o 
  -2  10  10      197.80      -45.16    137.54 o 
   0  10  10       18.77      -78.47    218.84 o 
  -9  -9  11      178.00      292.04    203.43 o 
  -7  -9  11      275.14      -91.57    167.85 o 
  -5  -9  11       90.43      327.87    195.85 o 
  -3  -9  11       27.75      172.09    180.18 o 
  -1  -9  11       90.40     -109.03    190.71 o 
 -12  -8  11      147.88      109.42    169.91 o 
 -10  -8  11      177.19       51.88    171.06 o 
  -8  -8  11       78.93      -92.34    164.90 o 
  -6  -8  11       43.99      131.38    175.56 o 
  -4  -8  11      292.65       61.00    168.75 o 
  -2  -8  11      288.87      301.03    201.50 o 
   0  -8  11       17.02     -158.09    158.09 o 
   2  -8  11      164.62      165.70    131.27 o 
   4  -8  11      328.07      148.07    191.61 o 
 -15  -7  11      203.76       30.54    110.36 o 
 -13  -7  11      174.43      154.39    239.64 o 
 -11  -7  11       13.69      -54.07    144.74 o 
  -9  -7  11      263.31      208.18    163.61 o 
  -7  -7  11      631.89      656.38    187.89 o 
  -5  -7  11      403.46      372.43    169.65 o 
  -3  -7  11       13.08      -38.40    164.38 o 
  -1  -7  11      322.78      236.40    115.98 o 
   1  -7  11      629.94      907.91    147.09 o 
   3  -7  11      299.65      384.51    187.12 o 
   5  -7  11        0.74     -138.19    138.19 o 
   7  -7  11      151.64      160.15    173.76 o 
 -18  -6  11      171.41      227.95    176.20 o 
 -16  -6  11      206.12      129.53    114.58 o 
 -14  -6  11       40.69      -26.96     97.17 o 
 -12  -6  11      548.91      624.45    122.91 o 
 -10  -6  11      659.14      575.60    177.48 o 
  -8  -6  11      155.01      169.26    150.77 o 
  -6  -6  11      149.51       80.39    142.30 o 
  -4  -6  11      937.04      959.54    141.23 o 
  -2  -6  11      945.69     1181.19    148.73 o 
   0  -6  11      150.48      150.24    100.30 o 
   2  -6  11      110.81     -126.37    126.37 o 
   4  -6  11      466.55      758.35    190.58 o 
   6  -6  11      503.84      717.90    200.47 o 
   8  -6  11       83.30      -74.49    158.35 o 
 -19  -5  11       44.18       92.57    186.15 o 
 -17  -5  11       42.72      -49.50    103.04 o 
 -15  -5  11      218.73      300.17    110.84 o 
 -13  -5  11      152.69       19.56     91.24 o 
 -11  -5  11       43.06        2.09     85.74 o 
  -9  -5  11      295.75      102.48    125.21 o 
  -7  -5  11      653.49      739.84    119.76 o 
  -5  -5  11      311.98      287.88     94.02 o 
  -3  -5  11       26.50      -43.50     79.10 o 
  -1  -5  11      459.65      602.96    113.26 o 
   1  -5  11      673.22     1092.51    212.93 o 
   3  -5  11      212.01       29.02    134.08 o 
   5  -5  11       20.61      -88.48    129.71 o 
   7  -5  11      111.21       69.22    150.00 o 
   9  -5  11      154.95      339.30    189.30 o 
  11  -5  11       42.15      -12.07    189.56 o 
 -20  -4  11       42.93      -92.13    109.09 o 
 -18  -4  11      242.41      245.88    109.75 o 
 -16  -4  11      195.57       37.00     88.75 o 
 -14  -4  11       35.17      -58.69     84.05 o 
 -12  -4  11      256.15      113.68     82.30 o 
 -10  -4  11      686.73      601.26     85.65 o 
  -8  -4  11      117.39      170.76     81.55 o 
  -6  -4  11      154.98      104.09     90.28 o 
  -4  -4  11      934.73      799.22    169.26 o 
  -2  -4  11     1055.73     1326.54    219.41 o 
   0  -4  11      386.62      405.05    151.28 o 
   2  -4  11      102.49      -59.20    125.34 o 
   4  -4  11      507.72      452.44    169.52 o 
   6  -4  11      315.27      464.39    190.84 o 
   8  -4  11       49.84      179.93    107.75 o 
  10  -4  11       18.44       31.01    104.93 o 
  12  -4  11       64.87     -126.69    126.69 o 
 -21  -3  11       73.89      -36.52    114.87 o 
 -19  -3  11       63.13      -54.44    104.20 o 
 -17  -3  11       25.76      -85.64     85.64 o 
 -15  -3  11      340.61      365.56    110.37 o 
 -13  -3  11      302.05      313.87    140.75 o 
 -11  -3  11       57.43      -14.71    107.75 o 
  -9  -3  11      263.93      271.32    132.79 o 
  -7  -3  11     1491.79     1596.33    150.63 o 
  -5  -3  11     1205.28     1357.34    135.70 o 
  -3  -3  11       31.89      -69.44     69.44 o 
  -1  -3  11     1327.90     1673.51    226.80 o 
   1  -3  11     1882.01     2186.44    274.06 o 
   3  -3  11      576.94      734.85    189.56 o 
   5  -3  11      165.56      260.12     97.68 o 
   7  -3  11      631.02      723.30    122.55 o 
   9  -3  11      490.52      524.12    121.02 o 
  11  -3  11       21.98       69.43    108.59 o 
 -20  -2  11       19.13     -162.33    162.33 o 
 -18  -2  11       80.25       14.38    143.71 o 
 -16  -2  11       63.36     -133.05    133.05 o 
 -14  -2  11        6.16      -46.73     74.08 o 
 -12  -2  11      457.79      723.82    112.31 o 
 -10  -2  11      896.93      988.54    122.15 o 
  -8  -2  11      108.58      223.18     79.57 o 
  -6  -2  11      255.09      283.68     86.36 o 
  -4  -2  11     1059.61     1014.07    149.87 o 
  -2  -2  11      968.89     1080.06    186.86 o 
   0  -2  11      153.28       12.20    108.39 o 
   2  -2  11      182.07      122.77    124.70 o 
   4  -2  11      755.61      949.77    174.27 o 
   6  -2  11      636.86      947.59    135.64 o 
   8  -2  11       68.27       48.81     98.76 o 
  10  -2  11       52.36      -92.13    144.61 o 
  12  -2  11      168.96       98.16    107.72 o 
 -21  -1  11      138.02       30.05    180.05 o 
 -19  -1  11       86.36       59.97    162.07 o 
 -17  -1  11       36.03      -83.34     83.34 o 
 -15  -1  11      387.71      392.91    268.92 o 
 -13  -1  11      602.26      649.03    106.83 o 
 -11  -1  11      101.11      101.25     79.55 o 
  -9  -1  11      259.14      477.45     98.38 o 
  -7  -1  11      830.78      850.15    295.70 o 
  -5  -1  11      741.37      995.16    186.92 o 
  -3  -1  11      126.62      145.38    110.96 o 
  -1  -1  11      512.91      246.19    128.17 o 
   1  -1  11      886.97     1117.73    125.70 o 
   3  -1  11      266.96      226.08     90.03 o 
   5  -1  11        4.87        1.21     74.53 o 
   7  -1  11      303.75      175.43    100.09 o 
   9  -1  11      450.86      513.68    126.27 o 
  11  -1  11      146.94       41.01    100.64 o 
  13  -1  11        3.73      -62.29    117.87 o 
 -22   0  11       74.30     -175.17    175.17 o 
 -20   0  11       51.79      130.87    172.22 o 
 -18   0  11      274.46      332.37    111.18 o 
 -16   0  11      317.77      201.23     94.33 o 
 -14   0  11        1.36       16.20     74.98 o 
 -12   0  11      143.00      171.17     78.31 o 
 -10   0  11      356.02      530.41    100.13 o 
  -8   0  11      509.79      638.77    102.94 o 
  -6   0  11        8.45        4.43     67.48 o 
  -4   0  11      414.49      414.17    132.66 o 
  -2   0  11      489.11      473.58    112.69 o 
   0   0  11       87.65       62.02     70.34 o 
   2   0  11      216.66      143.39    106.21 o 
   4   0  11     1047.11     1354.72    316.44 o 
   6   0  11      513.90      548.68    110.56 o 
   8   0  11       13.54       71.70     92.32 o 
  10   0  11      124.77       91.22     99.47 o 
  12   0  11      332.27      446.19    130.54 o 
 -21   1  11      163.42      170.85    120.71 o 
 -19   1  11       89.68      134.32    101.12 o 
 -17   1  11       46.50      -85.84     85.84 o 
 -15   1  11      456.37      225.81    146.08 o 
 -13   1  11      638.19      361.61     96.57 o 
 -11   1  11      105.65      -39.94     69.60 o 
  -9   1  11      265.14      291.29    134.85 o 
  -7   1  11      912.72      960.84    118.89 o 
  -5   1  11      808.98      690.56    101.40 o 
  -3   1  11      140.86      176.75     75.88 o 
  -1   1  11      518.24      487.62     92.73 o 
   1   1  11      932.10     1043.98    224.36 o 
   3   1  11      273.21      317.68    125.21 o 
   5   1  11        4.76      -71.24     72.63 o 
   7   1  11      307.54      223.26     95.49 o 
   9   1  11      454.50      567.64    179.09 o 
  11   1  11      153.45       45.04    102.80 o 
  13   1  11        3.23     -109.97    109.97 o 
 -20   2  11       20.39       80.97    127.40 o 
 -18   2  11       96.76      159.77    101.20 o 
 -16   2  11       57.83       67.61     90.76 o 
 -14   2  11        7.99      -74.61     74.61 o 
 -12   2  11      514.43      528.65    106.19 o 
 -10   2  11      977.21      971.97    121.88 o 
  -8   2  11      112.73       99.35     73.50 o 
  -6   2  11      268.88      233.01     74.67 o 
  -4   2  11     1108.23     1219.76    247.92 o 
  -2   2  11      888.65      687.20    104.40 o 
   0   2  11      132.83      109.88     72.22 o 
   2   2  11      186.13      226.09     81.21 o 
   4   2  11      750.15      608.75    116.74 o 
   6   2  11      582.52      451.09    108.53 o 
   8   2  11       59.17      156.77    101.04 o 
  10   2  11       49.07       -7.48    175.43 o 
  12   2  11      169.86      197.65    346.49 o 
 -21   3  11       58.90       60.38    121.65 o 
 -19   3  11       54.12      -50.86    139.21 o 
 -17   3  11       39.54     -112.63    114.94 o 
 -15   3  11      392.48      271.75    146.92 o 
 -13   3  11      315.13      277.67     96.49 o 
 -11   3  11       44.58      -62.38     76.31 o 
  -9   3  11      303.22      292.43     67.09 o 
  -7   3  11     1537.49     1711.94    193.41 o 
  -5   3  11     1258.36     1148.89    320.55 o 
  -3   3  11       39.65       40.62     64.83 o 
  -1   3  11     1330.61     1459.46    145.07 o 
   1   3  11     1843.08     2214.76    176.40 o 
   3   3  11      583.93      630.06    108.22 o 
   5   3  11      168.76      197.11     94.15 o 
   7   3  11      626.07      588.94    181.98 o 
   9   3  11      521.79      471.14    122.97 o 
  11   3  11       30.03      -27.34    110.00 o 
 -20   4  11       55.27        0.64    170.42 o 
 -18   4  11      209.78      187.50    157.58 o 
 -16   4  11      150.12      -13.48    137.67 o 
 -14   4  11       39.54      -35.06    126.76 o 
 -12   4  11      234.22       18.75    119.18 o 
 -10   4  11      627.90      693.99    110.43 o 
  -8   4  11      101.66      120.87     80.54 o 
  -6   4  11      149.92      324.71     90.51 o 
  -4   4  11      852.87      705.22    108.85 o 
  -2   4  11     1048.25      927.41    120.83 o 
   0   4  11      420.63      451.47     99.51 o 
   2   4  11       88.87       45.35     78.63 o 
   4   4  11      525.60      445.89    107.97 o 
   6   4  11      336.49      361.41    127.46 o 
   8   4  11       56.14        4.12     93.52 o 
  10   4  11       13.07     -103.47    103.47 o 
  12   4  11       72.40      -28.02    116.64 o 
 -19   5  11       47.79       51.24    165.15 o 
 -17   5  11       29.03      -83.73    143.07 o 
 -15   5  11      173.71       89.26    140.24 o 
 -13   5  11      144.03      176.79     96.90 o 
 -11   5  11       55.78      122.02     88.87 o 
  -9   5  11      259.14      216.50     92.38 o 
  -7   5  11      628.67     1018.32    133.21 o 
  -5   5  11      340.21      226.67    228.92 o 
  -3   5  11       28.95       -8.36     75.81 o 
  -1   5  11      470.44      478.42    155.27 o 
   1   5  11      705.07      843.96    123.52 o 
   3   5  11      207.03       86.08     87.88 o 
   5   5  11       20.20      -36.09     83.50 o 
   7   5  11      106.58       74.20     97.95 o 
   9   5  11      143.00      150.54    111.48 o 
  11   5  11       39.09      173.50    187.50 o 
 -16   6  11      233.94       41.22    171.06 o 
 -14   6  11       37.69      -20.05     95.46 o 
 -12   6  11      528.03      476.86    147.18 o 
 -10   6  11      662.00      776.57    134.33 o 
  -8   6  11      169.99      248.62    124.96 o 
  -6   6  11      149.81      203.44     95.19 o 
  -4   6  11      933.88     1260.85    149.47 o 
  -2   6  11      952.61     1137.59    221.98 o 
   0   6  11      160.58       66.24     85.86 o 
   2   6  11       96.52       15.95     96.43 o 
   4   6  11      448.97      103.82     95.21 o 
   6   6  11      536.41      502.32    123.43 o 
   8   6  11       92.73      166.08    111.04 o 
 -15   7  11      194.98      361.57    132.38 o 
 -13   7  11      180.71      192.95    111.18 o 
 -11   7  11       10.30      -24.69    100.24 o 
  -9   7  11      262.15      274.22    108.82 o 
  -7   7  11      598.71      505.19    138.51 o 
  -5   7  11      380.01      238.82    105.62 o 
  -3   7  11        9.32      -10.17     94.31 o 
  -1   7  11      344.76      194.42    100.74 o 
   1   7  11      647.84      531.26    134.40 o 
   3   7  11      302.35      304.67    111.90 o 
   5   7  11        0.51      -92.55     92.55 o 
   7   7  11      157.94       49.65    146.66 o 
 -12   8  11      157.69      289.88    180.95 o 
 -10   8  11      198.55      156.78    193.41 o 
  -8   8  11       67.35      -95.75    101.87 o 
  -6   8  11       53.01       65.42    104.16 o 
  -4   8  11      304.77      288.44    111.61 o 
  -2   8  11      284.09       76.23    105.01 o 
   0   8  11       20.35      -27.23     98.03 o 
   2   8  11      165.20       16.98    101.29 o 
   4   8  11      312.46      525.83    129.12 o 
  -7   9  11      304.23      288.54    127.08 o 
  -5   9  11      138.08       33.93    165.60 o 
  -3   9  11       33.52       33.49    140.95 o 
  -1   9  11      104.54       67.70    111.77 o 
  -4  -8  12      104.63      176.84    207.79 o 
 -11  -7  12       71.08      -85.53    163.23 o 
  -9  -7  12       11.04       15.92    189.94 o 
  -7  -7  12      162.71      -40.97    176.97 o 
  -5  -7  12      309.74      300.51    186.99 o 
  -3  -7  12      265.75      495.34    192.38 o 
  -1  -7  12       17.06     -113.51    113.51 o 
   1  -7  12      178.40      159.50    182.49 o 
 -14  -6  12       24.78     -100.50    106.11 o 
 -12  -6  12       88.79      102.74    158.22 o 
 -10  -6  12      460.11      332.24    176.58 o 
  -8  -6  12      354.94      427.66    170.03 o 
  -6  -6  12       32.21      136.26    158.22 o 
  -4  -6  12      166.83       96.98    155.72 o 
  -2  -6  12      485.86      655.58    134.58 o 
   0  -6  12      370.75      638.27    189.56 o 
   2  -6  12       61.79      -41.35    157.71 o 
   4  -6  12       19.01      -94.14    170.16 o 
 -15  -5  12      132.78      -49.94    104.25 o 
 -13  -5  12      334.86      341.00    121.21 o 
 -11  -5  12      134.15      216.14    156.29 o 
  -9  -5  12       48.19       -8.35    138.70 o 
  -7  -5  12      410.73      502.33    114.45 o 
  -5  -5  12      666.92      676.86    128.71 o 
  -3  -5  12      274.47      331.27    112.12 o 
  -1  -5  12       26.50      -76.54    133.05 o 
   1  -5  12      251.06      204.58    167.72 o 
   3  -5  12      267.13      541.18    196.11 o 
   5  -5  12       84.69      203.30    168.49 o 
   7  -5  12        4.61     -114.30    163.61 o 
 -16  -4  12      104.20       46.23    106.24 o 
 -14  -4  12       33.24      -99.27    132.41 o 
 -12  -4  12      195.21      192.64    140.63 o 
 -10  -4  12      311.30      137.41    143.45 o 
  -8  -4  12      219.50       57.58     87.39 o 
  -6  -4  12       18.64      -33.94     85.15 o 
  -4  -4  12      238.26      182.40    109.87 o 
  -2  -4  12      526.68      283.18    146.92 o 
   0  -4  12      359.01      173.89    133.82 o 
   2  -4  12       28.52      -12.46    139.21 o 
   4  -4  12      226.88      289.34    185.96 o 
   6  -4  12      376.85      244.01    198.42 o 
   8  -4  12       93.50      214.21    188.91 o 
 -17  -3  12       24.33     -141.78    141.78 o 
 -15  -3  12      263.77      443.20    169.01 o 
 -13  -3  12      629.67      658.69    175.04 o 
 -11  -3  12      211.05      187.00    160.02 o 
  -9  -3  12       84.81      136.93    116.29 o 
  -7  -3  12      779.64     1026.62    132.61 o 
  -5  -3  12      751.74      747.01    122.16 o 
  -3  -3  12      257.26      258.39    140.24 o 
  -1  -3  12       12.01      -90.54    122.00 o 
   1  -3  12      394.92      366.40    156.81 o 
   3  -3  12      404.15      331.59    169.01 o 
   5  -3  12      115.91      127.53    165.15 o 
   7  -3  12        7.64     -155.01    155.01 o 
   9  -3  12      113.39      113.03    121.87 o 
 -18  -2  12       96.43      110.32    150.00 o 
 -16  -2  12      205.70      -49.19    138.06 o 
 -14  -2  12       75.63       82.53     96.48 o 
 -12  -2  12      282.18      189.94     93.37 o 
 -10  -2  12      890.22      940.69    207.79 o 
  -8  -2  12      723.77      655.13    177.23 o 
  -6  -2  12      168.08      237.28     94.03 o 
  -4  -2  12      591.74      576.89    167.34 o 
  -2  -2  12     1262.08     1286.95    221.79 o 
   0  -2  12      440.68      547.61    170.81 o 
   2  -2  12       15.68      -25.17    135.23 o 
   4  -2  12      169.07      146.02    150.00 o 
   6  -2  12      231.03      275.85    111.11 o 
   8  -2  12      136.36      209.49    115.98 o 
  10  -2  12       12.20     -102.78    102.78 o 
 -19  -1  12       76.59       48.93    162.07 o 
 -17  -1  12       24.32      128.43    156.17 o 
 -15  -1  12      255.62      315.02    185.77 o 
 -13  -1  12      313.34      311.10     99.03 o 
 -11  -1  12       99.94       34.75     89.57 o 
  -9  -1  12       59.33      -14.29     80.65 o 
  -7  -1  12      704.97      763.86    117.47 o 
  -5  -1  12      799.22     1116.40    201.63 o 
  -3  -1  12       63.21       54.58    124.83 o 
  -1  -1  12      272.60      606.30    170.03 o 
   1  -1  12      598.96      667.94    180.95 o 
   3  -1  12      613.04      936.87    203.75 o 
   5  -1  12       86.11       84.44     93.59 o 
   7  -1  12      104.73       64.25    216.85 o 
   9  -1  12      161.42      140.57    119.77 o 
 -18   0  12      148.13       96.38    103.39 o 
 -16   0  12      123.69       73.27     97.22 o 
 -14   0  12       39.92       17.11     92.53 o 
 -12   0  12      116.24      116.33     85.90 o 
 -10   0  12      359.46      240.73     94.12 o 
  -8   0  12      302.59      487.62    127.33 o 
  -6   0  12       64.37      181.21    135.36 o 
  -4   0  12       35.77      -10.53    122.65 o 
  -2   0  12      765.68     1239.69    217.17 o 
   0   0  12     1255.78     2201.98    278.30 o 
   2   0  12       84.03       60.30     84.95 o 
   4   0  12      303.16      356.62    107.14 o 
   6   0  12      817.99      992.83    315.22 o 
   8   0  12      523.39      528.60    124.66 o 
  10   0  12       19.13      174.79    123.39 o 
 -19   1  12       98.05       60.43    111.98 o 
 -17   1  12       24.74      -94.70     94.70 o 
 -15   1  12      262.47      251.49    103.99 o 
 -13   1  12      370.54      248.08     94.85 o 
 -11   1  12      117.28      -49.29     81.47 o 
  -9   1  12       57.86       28.61     86.82 o 
  -7   1  12      718.73      431.89    166.44 o 
  -5   1  12      827.66      832.97    192.12 o 
  -3   1  12       41.39       33.52    127.91 o 
  -1   1  12      281.70      287.39     90.25 o 
   1   1  12      644.03      858.96    120.42 o 
   3   1  12      654.95      542.83    117.26 o 
   5   1  12       78.75      252.86    104.48 o 
   7   1  12      117.39       41.33     96.53 o 
   9   1  12      182.45      162.84    113.70 o 
 -18   2  12       98.08      123.26    199.57 o 
 -16   2  12      226.54      283.39    110.72 o 
 -14   2  12       87.46       95.69     96.85 o 
 -12   2  12      248.72      322.64     98.80 o 
 -10   2  12      869.67      771.49    121.33 o 
  -8   2  12      767.82      707.24    187.63 o 
  -6   2  12      193.19      306.81    159.12 o 
  -4   2  12      539.75      675.31    109.57 o 
  -2   2  12     1265.76     1377.61    142.91 o 
   0   2  12      472.87      455.43    136.00 o 
   2   2  12       20.33      -13.56     80.48 o 
   4   2  12      164.10       74.18     86.34 o 
   6   2  12      254.86      151.48    103.21 o 
   8   2  12      160.07      117.13    108.12 o 
  10   2  12       12.79      -94.23    104.16 o 
 -17   3  12       24.48       16.39    107.68 o 
 -15   3  12      268.28      130.59    172.48 o 
 -13   3  12      658.94      455.38    112.56 o 
 -11   3  12      225.22      190.85     97.08 o 
  -9   3  12       85.58       19.39    128.17 o 
  -7   3  12      784.78      727.40    194.95 o 
  -5   3  12      748.50      687.80    113.30 o 
  -3   3  12      236.17      194.71     87.51 o 
  -1   3  12       17.39      -20.56     73.91 o 
   1   3  12      401.49      236.25    100.04 o 
   3   3  12      404.26      375.54    102.97 o 
   5   3  12      114.84        3.57     86.10 o 
   7   3  12        4.80      -93.93     93.93 o 
   9   3  12      109.82      102.40    110.87 o 
 -16   4  12      121.14       91.66    105.77 o 
 -14   4  12       43.37      -92.00    141.14 o 
 -12   4  12      198.95       50.26     93.98 o 
 -10   4  12      340.61      115.71    148.07 o 
  -8   4  12      250.32      207.47    175.17 o 
  -6   4  12       27.48        2.06     77.63 o 
  -4   4  12      237.38       49.51     82.59 o 
  -2   4  12      560.18      311.06    127.46 o 
   0   4  12      385.52      267.11    102.94 o 
   2   4  12       27.82      -67.99     83.73 o 
   4   4  12      232.10       22.55     95.56 o 
   6   4  12      388.79      347.09    120.51 o 
   8   4  12       97.95      229.52    116.90 o 
 -15   5  12      128.40       74.62    168.11 o 
 -13   5  12      307.33      347.65    188.14 o 
 -11   5  12      143.13      115.71    149.23 o 
  -9   5  12       44.86      112.84     95.92 o 
  -7   5  12      410.39      245.89    107.14 o 
  -5   5  12      687.98      477.49    113.22 o 
  -3   5  12      292.69      168.07     92.72 o 
  -1   5  12       20.24      -84.86     84.86 o 
   1   5  12      240.47      271.52    161.49 o 
   3   5  12      287.29       68.55    102.95 o 
   5   5  12       91.58      103.59    114.35 o 
   7   5  12        5.62     -103.77    103.77 o 
 -14   6  12       26.27      -54.32    158.09 o 
 -12   6  12       88.10       38.31    108.17 o 
 -10   6  12      435.58      502.32    122.78 o 
  -8   6  12      330.23      189.82    106.07 o 
  -6   6  12       36.31       48.84     98.80 o 
  -4   6  12      157.21      165.97    177.61 o 
  -2   6  12      503.74      537.19    121.43 o 
   0   6  12      417.25      457.31    150.13 o 
   2   6  12       64.97       -3.05    106.79 o 
   4   6  12       25.69      -40.56    103.15 o 
 -11   7  12       79.85        3.29    115.64 o 
  -9   7  12       13.42      -20.73    108.35 o 
  -7   7  12      208.90       17.74    104.97 o 
  -5   7  12      346.83      410.71    126.61 o 
  -3   7  12      261.08      114.03    116.14 o 
  -1   7  12       15.75      -81.06     97.53 o 
   1   7  12      153.56       40.58    135.17 o 
  -8  -6  13      437.46      579.84    204.84 o 
  -6  -6  13      313.63      147.82    185.19 o 
  -2  -6  13      111.08      197.90    183.39 o 
 -11  -5  13      301.81      645.34    209.08 o 
  -9  -5  13       48.79     -152.44    152.44 o 
  -7  -5  13       70.10       -1.93    160.15 o 
  -5  -5  13      468.02      955.87    212.54 o 
  -3  -5  13      452.36      612.97    197.26 o 
  -1  -5  13       52.70     -158.09    158.09 o 
   1  -5  13       98.85       -1.93    165.80 o 
 -14  -4  13      151.99      253.90    170.55 o 
 -12  -4  13        2.04     -150.64    150.64 o 
 -10  -4  13      162.36      167.08    149.74 o 
  -8  -4  13      494.57      402.37    146.02 o 
  -6  -4  13      293.69       95.62    102.93 o 
  -4  -4  13        9.40     -147.82    147.82 o 
  -2  -4  13      192.07      330.31    184.42 o 
   0  -4  13      388.58      512.55    202.14 o 
   2  -4  13      105.42       44.56    156.17 o 
   4  -4  13       15.43     -165.80    165.80 o 
 -15  -3  13       64.13       91.95    162.71 o 
 -13  -3  13      294.25      585.62    187.89 o 
 -11  -3  13      389.35      455.70    119.38 o 
  -9  -3  13       34.50      -18.15     99.76 o 
  -7  -3  13      139.53      251.77    108.69 o 
  -5  -3  13      565.57      850.17    193.15 o 
  -3  -3  13      325.43      253.90    153.21 o 
  -1  -3  13       12.73     -126.88    138.44 o 
   1  -3  13       99.04      165.93    162.84 o 
   3  -3  13      284.39      450.39    179.92 o 
   5  -3  13      118.34     -151.03    175.30 o 
 -16  -2  13      216.53       42.25    157.45 o 
 -14  -2  13      134.44       98.89    158.86 o 
 -12  -2  13       18.50       22.49    100.37 o 
 -10  -2  13      242.49       88.42    100.39 o 
  -8  -2  13      544.67      734.71    128.15 o 
  -6  -2  13      246.19      235.02    153.47 o 
  -4  -2  13       51.49       50.86    130.61 o 
  -2  -2  13      317.39      389.26    162.07 o 
   0  -2  13      310.21      318.88    174.92 o 
   2  -2  13       58.69       -1.93    168.75 o 
   4  -2  13        5.22      187.12    167.08 o 
   6  -2  13       39.07     -154.75    154.75 o 
 -15  -1  13       50.54     -101.12    101.12 o 
 -13  -1  13      311.78      162.02     98.75 o 
 -11  -1  13      290.35      299.03    116.87 o 
  -9  -1  13       35.84      -88.63     88.63 o 
  -7  -1  13      120.26       91.95    137.80 o 
  -5  -1  13      297.51       83.60    149.23 o 
  -3  -1  13      402.75      233.35    148.46 o 
  -1  -1  13      118.75        8.48    139.08 o 
   1  -1  13       64.15      125.73    153.21 o 
   3  -1  13      229.37       59.72    163.61 o 
   5  -1  13      157.25      125.47    176.71 o 
 -16   0  13      332.77      414.32    215.05 o 
 -14   0  13      108.33      104.54     99.28 o 
 -12   0  13       37.54       -8.01     92.70 o 
 -10   0  13      525.27      424.65    110.80 o 
  -8   0  13      681.02      819.74    197.90 o 
  -6   0  13      215.20       -3.98    136.00 o 
  -4   0  13      226.18       88.48    138.70 o 
  -2   0  13      846.16     1207.97    219.99 o 
   0   0  13      519.90      485.32    178.13 o 
   2   0  13      190.93      178.90    168.75 o 
   4   0  13       20.11       38.91    172.73 o 
   6   0  13      342.29      110.24    191.67 o 
 -15   1  13       48.04       84.16    103.34 o 
 -13   1  13      315.88      276.84    111.50 o 
 -11   1  13      313.47      291.36    109.09 o 
  -9   1  13       32.68      -89.64    131.12 o 
  -7   1  13      137.21       88.61    144.61 o 
  -5   1  13      320.99      339.43    161.43 o 
  -3   1  13      387.49      255.31    161.82 o 
  -1   1  13      113.69       97.22    137.80 o 
   1   1  13       72.80      -51.24    142.81 o 
   3   1  13      244.90      194.39    106.70 o 
   5   1  13      155.77      218.37    108.15 o 
 -16   2  13      225.48      218.99    117.72 o 
 -14   2  13      142.66        3.22    100.26 o 
 -12   2  13       17.81      -87.00     91.45 o 
 -10   2  13      248.46      172.86    157.58 o 
  -8   2  13      529.32      456.81    186.73 o 
  -6   2  13      225.42      251.33    173.76 o 
  -4   2  13       56.19       98.25    140.75 o 
  -2   2  13      358.17      130.09    156.29 o 
   0   2  13      312.86      204.24    102.36 o 
   2   2  13       54.31       34.20     93.21 o 
   4   2  13        3.71      -62.48    101.01 o 
   6   2  13       32.20      -22.03    108.88 o 
 -15   3  13       62.03       49.74    115.67 o 
 -13   3  13      280.13      144.74    148.07 o 
 -11   3  13      394.87       61.52    157.06 o 
  -9   3  13       37.05       93.75    155.65 o 
  -7   3  13      135.71      296.15    165.67 o 
  -5   3  13      538.55      167.47    157.45 o 
  -3   3  13      315.43      325.02    101.99 o 
  -1   3  13       16.11      -48.44     87.10 o 
   1   3  13       90.68       90.22    142.04 o 
   3   3  13      254.55      229.79    109.55 o 
   5   3  13       99.15      -51.88    127.72 o 
 -12   4  13        2.33       64.60    163.10 o 
 -10   4  13      171.57       -8.09    154.11 o 
  -8   4  13      511.97      351.11    180.57 o 
  -6   4  13      294.98      331.85    183.13 o 
  -4   4  13       10.51       94.68    103.40 o 
  -2   4  13      210.24      365.15    119.64 o 
   0   4  13      391.47      163.27    106.01 o 
   2   4  13       97.63      165.69    110.91 o 
   4   4  13       18.16      -32.68    107.22 o 
 -11   5  13      298.62      142.81    169.26 o 
  -9   5  13       45.05      -68.58    142.68 o 
  -7   5  13       72.79       61.83    100.49 o 
  -5   5  13      462.81      609.90    124.50 o 
  -3   5  13      446.19      713.72    145.73 o 
  -1   5  13       54.20       49.55    103.76 o 
   1   5  13       99.47      -82.53    103.37 o 
  -6   6  13      338.94      244.71    119.18 o 
  -4   6  13        8.29      -52.13    107.64 o 
  -7  -3  14        8.61      182.11    161.05 o 
  -5  -3  14      100.15     -164.26    164.26 o 
  -3  -3  14      127.86      184.42    174.14 o 
 -10  -2  14        4.40      -99.66    150.64 o 
  -8  -2  14      144.64      -90.28    145.25 o 
  -6  -2  14      192.75      209.98    166.31 o 
  -4  -2  14       53.37     -121.75    149.74 o 
  -2  -2  14       44.07      178.90    161.17 o 
 -11  -1  14      216.68      264.68    166.82 o 
  -9  -1  14      185.21       91.05    163.74 o 
  -7  -1  14       47.30      -70.89    150.90 o 
  -5  -1  14      119.98      167.59    163.87 o 
  -3  -1  14      426.75      429.97    194.69 o 
  -1  -1  14      300.41       87.84    173.12 o 
 -10   0  14       11.27      -20.16    162.20 o 
  -8   0  14      143.69      146.28    172.86 o 
  -6   0  14      155.45      -91.31    148.59 o 
  -4   0  14       91.12     -141.40    141.40 o 
  -2   0  14        9.81       81.42    167.08 o 
   0   0  14       53.44      127.14    164.64 o 
 -11   1  14      230.47      -56.89    159.38 o 
  -9   1  14      180.43       65.75    163.61 o 
  -7   1  14       46.08      322.09    191.10 o 
  -5   1  14      151.45       69.73    162.71 o 
  -3   1  14      467.67      581.00    206.38 o 
  -1   1  14      292.70      425.73    191.87 o 
 -10   2  14        6.45       59.97    157.83 o 
  -8   2  14      135.26       84.89    173.50 o 
  -6   2  14      162.52      -22.09    167.85 o 
  -4   2  14       45.10       43.92    177.87 o 
  -2   2  14       27.97      131.89    183.13 o 
  -7   3  14        9.41     -154.62    154.62 o 
  -5   3  14       84.63       75.13    162.33 o 
  -3   3  14      145.36      203.04    195.98 o 
                                                 
